# Supplementary material for: Cross-coupling of CO and an isocyanide mediated by a tetrameric magnesium hydride cluster
Source: Chem Sci. 2024 Jun 24;15(30):11807–13. doi: 10.1039/d4sc02638a (PMC11290425; doi:10.1039/d4sc02638a)
Supplement: SC-015-D4SC02638A-s003 [file SC-015-D4SC02638A-s003.cif]

# Electronic Supplementary Material (ESI) for Chemical Science.
# This journal is © The Royal Society of Chemistry 2024

####################################################################### 
# 
# This file contains crystal structure data downloaded from the 
# Cambridge Structural Database (CSD) hosted by the Cambridge 
# Crystallographic Data Centre (CCDC).
# 
# Full information about CCDC data access policies and citation 
# guidelines are available at http://www.ccdc.cam.ac.uk/access/V1 
# 
# Audit and citation data items may have been added by the CCDC. 
# Please retain this information to preserve the provenance of 
# this file and to allow appropriate attribution of the data. 
# 
#######################################################################

data_2a
_database_code_depnum_ccdc_archive 'CCDC 2289252'
loop_
_audit_author_name
_audit_author_address
'Andrew White'
;Imperial College London
United Kingdom
;
_audit_update_record             
;
2024-01-26 deposited with the CCDC.	2024-06-24 downloaded from the CCDC.
;

_audit_creation_method           SHELXL-2018/3
_shelx_SHELXL_version_number     2018/3
_chemical_name_systematic        ?
_chemical_name_common            ?
_chemical_melting_point          ?
_chemical_formula_moiety         'C86 H118 Mg4 N10, 1.5(C4 H10 O)'
_chemical_formula_sum            'C92 H133 Mg4 N10 O1.50'
_chemical_formula_weight         1500.32

loop_
_atom_type_symbol
_atom_type_description
_atom_type_scat_dispersion_real
_atom_type_scat_dispersion_imag
_atom_type_scat_source
C C 0.0181 0.0091 'International Tables Vol C Tables 4.2.6.8 and 6.1.1.4'
H H 0.0000 0.0000 'International Tables Vol C Tables 4.2.6.8 and 6.1.1.4'
Mg Mg 0.1719 0.1771 'International Tables Vol C Tables 4.2.6.8 and 6.1.1.4'
N N 0.0311 0.0180 'International Tables Vol C Tables 4.2.6.8 and 6.1.1.4'
O O 0.0492 0.0322 'International Tables Vol C Tables 4.2.6.8 and 6.1.1.4'

_space_group_crystal_system      monoclinic
_space_group_IT_number           14
_space_group_name_H-M_alt        'P 21/c'
_space_group_name_Hall           '-P 2ybc'

_shelx_space_group_comment       
; 
The symmetry employed for this shelxl refinement is uniquely defined 
by the following loop, which should always be used as a source of 
symmetry information in preference to the above space-group names. 
They are only intended as comments. 
;

loop_
_space_group_symop_operation_xyz
'x, y, z'
'-x, y+1/2, -z+1/2'
'-x, -y, -z'
'x, -y-1/2, z-1/2'

_cell_length_a                   20.0772(2)
_cell_length_b                   15.05708(15)
_cell_length_c                   30.2204(3)
_cell_angle_alpha                90
_cell_angle_beta                 93.6657(9)
_cell_angle_gamma                90
_cell_volume                     9117.04(15)
_cell_formula_units_Z            4
_cell_measurement_temperature    173(2)
_cell_measurement_reflns_used    11649
_cell_measurement_theta_min      3.9120
_cell_measurement_theta_max      73.4680

_exptl_crystal_description       blocks
_exptl_crystal_colour            Yellow
_exptl_crystal_density_meas      ?
_exptl_crystal_density_method    ?
_exptl_crystal_density_diffrn    1.093
_exptl_crystal_F_000             3260
_exptl_transmission_factor_min   ?
_exptl_transmission_factor_max   ?
_exptl_crystal_size_max          0.417
_exptl_crystal_size_mid          0.273
_exptl_crystal_size_min          0.096
_exptl_absorpt_coefficient_mu    0.745
_shelx_estimated_absorpt_T_min   ?
_shelx_estimated_absorpt_T_max   ?
_exptl_absorpt_correction_type   analytical
_exptl_absorpt_correction_T_min  0.820
_exptl_absorpt_correction_T_max  0.949
_exptl_absorpt_process_details   
; 
CrysAlisPro 1.171.38.46 (Rigaku Oxford Diffraction, 2015) 
Analytical numeric absorption correction using a multifaceted crystal 
model based on expressions derived by R.C. Clark & J.S. Reid. 
(Clark, R. C. & Reid, J. S. (1995). Acta Cryst. A51, 887-897) 
Empirical absorption correction using spherical harmonics, 
implemented in SCALE3 ABSPACK scaling algorithm. 
;
_exptl_absorpt_special_details   ?
_diffrn_ambient_temperature      173(2)
_diffrn_radiation_wavelength     1.54184
_diffrn_radiation_type           CuK\a
_diffrn_source                   'Enhance Ultra (Cu) X-ray Source'
_diffrn_measurement_device_type  'Agilent Xcalibur PX Ultra A'
_diffrn_measurement_method       'omega scans'
_diffrn_detector_area_resol_mean 10.4115
_diffrn_reflns_number            30683
_diffrn_reflns_av_unetI/netI     0.0448
_diffrn_reflns_av_R_equivalents  0.0305
_diffrn_reflns_limit_h_min       -20
_diffrn_reflns_limit_h_max       24
_diffrn_reflns_limit_k_min       -17
_diffrn_reflns_limit_k_max       18
_diffrn_reflns_limit_l_min       -37
_diffrn_reflns_limit_l_max       17
_diffrn_reflns_theta_min         3.281
_diffrn_reflns_theta_max         73.681
_diffrn_reflns_theta_full        67.684
_diffrn_measured_fraction_theta_max 0.950
_diffrn_measured_fraction_theta_full 0.985
_diffrn_reflns_Laue_measured_fraction_max 0.950
_diffrn_reflns_Laue_measured_fraction_full 0.985
_diffrn_reflns_point_group_measured_fraction_max 0.950
_diffrn_reflns_point_group_measured_fraction_full 0.985
_reflns_number_total             17484
_reflns_number_gt                13517
_reflns_threshold_expression     'I > 2\s(I)'
_reflns_Friedel_coverage         0.000
_reflns_Friedel_fraction_max     .
_reflns_Friedel_fraction_full    .

_reflns_special_details          
; 
 Reflections were merged by SHELXL according to the crystal 
 class for the calculation of statistics and refinement. 
  
 _reflns_Friedel_fraction is defined as the number of unique 
 Friedel pairs measured divided by the number that would be 
 possible theoretically, ignoring centric projections and 
 systematic absences. 
;

_computing_data_collection       'CrysAlisPro, Rigaku OD'
_computing_cell_refinement       'CrysAlisPro, Rigaku OD'
_computing_data_reduction        'CrysAlisPro, Rigaku OD'
_computing_structure_solution    'SHELXS-2014 (Sheldrick, 2017)'
_computing_structure_refinement  'SHELXL-2018/3 (Sheldrick, 2018)'
_computing_molecular_graphics    'Bruker SHELXTL'
_computing_publication_material  'CIFTAB-2014 (Sheldrick, 2017)'
_refine_special_details          ?
_refine_ls_structure_factor_coef Fsqd
_refine_ls_matrix_type           full
_refine_ls_weighting_scheme      calc
_refine_ls_weighting_details     
'w=1/[\s^2^(Fo^2^)+(0.0644P)^2^+0.7242P] where P=(Fo^2^+2Fc^2^)/3'
_atom_sites_solution_primary     ?
_atom_sites_solution_secondary   ?
_atom_sites_solution_hydrogens   mixed
_refine_ls_hydrogen_treatment    mixed
_refine_ls_extinction_method     none
_refine_ls_extinction_coef       .
_refine_ls_number_reflns         17484
_refine_ls_number_parameters     1055
_refine_ls_number_restraints     232
_refine_ls_R_factor_all          0.0614
_refine_ls_R_factor_gt           0.0454
_refine_ls_wR_factor_ref         0.1316
_refine_ls_wR_factor_gt          0.1173
_refine_ls_goodness_of_fit_ref   1.031
_refine_ls_restrained_S_all      1.029
_refine_ls_shift/su_max          0.001
_refine_ls_shift/su_mean         0.000

loop_
_atom_site_label
_atom_site_type_symbol
_atom_site_fract_x
_atom_site_fract_y
_atom_site_fract_z
_atom_site_U_iso_or_equiv
_atom_site_adp_type
_atom_site_occupancy
_atom_site_site_symmetry_order
_atom_site_calc_flag
_atom_site_refinement_flags_posn
_atom_site_refinement_flags_adp
_atom_site_refinement_flags_occupancy
_atom_site_disorder_assembly
_atom_site_disorder_group
Mg1 Mg 0.23628(2) 0.69119(4) 0.46729(2) 0.03134(11) Uani 1 1 d . . . . .
Mg2 Mg 0.32323(2) 0.77855(3) 0.35417(2) 0.02929(11) Uani 1 1 d . . . . .
Mg3 Mg 0.25230(2) 0.54243(3) 0.37808(2) 0.03151(11) Uani 1 1 d . . . . .
Mg4 Mg 0.14923(3) 0.73487(4) 0.35170(2) 0.03216(12) Uani 1 1 d . . . . .
H1 H 0.2321(12) 0.5949(16) 0.4299(7) 0.057(6) Uiso 1 1 d . . . . .
H2 H 0.2383(13) 0.7496(17) 0.3417(8) 0.065(7) Uiso 1 1 d . . . . .
N1 N 0.27783(7) 0.66038(10) 0.52976(4) 0.0347(3) Uani 1 1 d . . . . .
C1 C 0.34367(9) 0.65242(12) 0.53778(5) 0.0374(3) Uani 1 1 d . . . . .
C2 C 0.39081(8) 0.68523(12) 0.50969(5) 0.0389(4) Uani 1 1 d . . . . .
H2A H 0.435568 0.666926 0.516544 0.047 Uiso 1 1 calc R U . . .
C3 C 0.38087(8) 0.74185(11) 0.47253(5) 0.0347(3) Uani 1 1 d . . . . .
N3 N 0.32101(7) 0.76003(9) 0.45366(4) 0.0325(3) Uani 1 1 d . . . . .
C4 C 0.37195(10) 0.60678(15) 0.57955(6) 0.0499(4) Uani 1 1 d . . . . .
H4A H 0.348757 0.628262 0.605029 0.075 Uiso 1 1 calc R U . . .
H4B H 0.419682 0.620103 0.584030 0.075 Uiso 1 1 calc R U . . .
H4C H 0.365699 0.542453 0.576590 0.075 Uiso 1 1 calc R U . . .
C5 C 0.44230(9) 0.78554(13) 0.45577(6) 0.0444(4) Uani 1 1 d . . . . .
H5A H 0.442133 0.778328 0.423533 0.067 Uiso 1 1 calc R U . . .
H5B H 0.482395 0.757659 0.469804 0.067 Uiso 1 1 calc R U . . .
H5C H 0.442166 0.848932 0.463117 0.067 Uiso 1 1 calc R U . . .
N6 N 0.32117(7) 0.82370(9) 0.41805(4) 0.0323(3) Uani 1 1 d . . . . .
C6 C 0.31431(9) 0.90726(12) 0.42957(5) 0.0376(3) Uani 1 1 d . . . . .
C7 C 0.31758(9) 0.97829(12) 0.39952(6) 0.0410(4) Uani 1 1 d . . . . .
H7A H 0.304797 1.034583 0.410373 0.049 Uiso 1 1 calc R U . . .
C8 C 0.33707(8) 0.97753(11) 0.35583(5) 0.0358(3) Uani 1 1 d . . . . .
N8 N 0.34956(7) 0.90407(9) 0.33297(4) 0.0332(3) Uani 1 1 d . . . . .
C9 C 0.30390(14) 0.93111(15) 0.47745(6) 0.0596(6) Uani 1 1 d . . . . .
H9A H 0.267407 0.895306 0.488071 0.089 Uiso 1 1 calc R U . . .
H9B H 0.292608 0.994250 0.479403 0.089 Uiso 1 1 calc R U . . .
H9C H 0.344954 0.919171 0.495785 0.089 Uiso 1 1 calc R U . . .
C10 C 0.34463(11) 1.06778(12) 0.33461(6) 0.0476(4) Uani 1 1 d . . . . .
H10A H 0.391346 1.076903 0.328144 0.071 Uiso 1 1 calc R U . . .
H10B H 0.331059 1.114089 0.354967 0.071 Uiso 1 1 calc R U . . .
H10C H 0.316359 1.070739 0.306984 0.071 Uiso 1 1 calc R U . . .
C11 C 0.23420(8) 0.63982(13) 0.56420(5) 0.0402(4) Uani 1 1 d . . . . .
C12 C 0.21164(9) 0.71022(15) 0.58997(5) 0.0462(4) Uani 1 1 d . . . . .
C13 C 0.16363(10) 0.69182(19) 0.62028(6) 0.0585(6) Uani 1 1 d . . . . .
H13A H 0.147570 0.738638 0.637780 0.070 Uiso 1 1 calc R U . . .
C14 C 0.13927(11) 0.6074(2) 0.62522(7) 0.0665(7) Uani 1 1 d . . . . .
H14A H 0.105896 0.596625 0.645471 0.080 Uiso 1 1 calc R U . . .
C15 C 0.16311(11) 0.53865(19) 0.60093(7) 0.0626(6) Uani 1 1 d . . . . .
H15A H 0.146748 0.480284 0.605227 0.075 Uiso 1 1 calc R U . . .
C16 C 0.21114(10) 0.55272(15) 0.56989(6) 0.0487(4) Uani 1 1 d . . . . .
C17 C 0.23859(12) 0.80335(16) 0.58549(7) 0.0587(5) Uani 1 1 d . . . . .
H17A H 0.244514 0.813088 0.553241 0.070 Uiso 1 1 calc R U . . .
C18 C 0.19145(16) 0.8754(2) 0.59987(10) 0.0855(9) Uani 1 1 d . . . . .
H18A H 0.146430 0.864025 0.586625 0.128 Uiso 1 1 calc R U . . .
H18B H 0.206933 0.933392 0.590007 0.128 Uiso 1 1 calc R U . . .
H18C H 0.190627 0.875126 0.632263 0.128 Uiso 1 1 calc R U . . .
C19 C 0.30611(14) 0.8155(2) 0.60932(12) 0.0857(8) Uani 1 1 d . . . . .
H19A H 0.302362 0.807756 0.641262 0.129 Uiso 1 1 calc R U . . .
H19B H 0.322725 0.875351 0.603555 0.129 Uiso 1 1 calc R U . . .
H19C H 0.337204 0.771413 0.598665 0.129 Uiso 1 1 calc R U . . .
C20 C 0.23707(13) 0.47388(16) 0.54497(9) 0.0646(6) Uani 1 1 d . . . . .
H20A H 0.275480 0.494694 0.528191 0.078 Uiso 1 1 calc R U . . .
C21 C 0.26306(18) 0.4023(2) 0.57782(14) 0.1021(11) Uani 1 1 d . . . . .
H21A H 0.294659 0.428961 0.600034 0.153 Uiso 1 1 calc R U . . .
H21B H 0.285578 0.355575 0.561818 0.153 Uiso 1 1 calc R U . . .
H21C H 0.225528 0.376499 0.592592 0.153 Uiso 1 1 calc R U . . .
C22 C 0.18520(16) 0.43425(19) 0.51182(10) 0.0815(8) Uani 1 1 d . . . . .
H22A H 0.145409 0.417790 0.527111 0.122 Uiso 1 1 calc R U . . .
H22B H 0.203675 0.381315 0.498254 0.122 Uiso 1 1 calc R U . . .
H22C H 0.173079 0.478094 0.488727 0.122 Uiso 1 1 calc R U . . .
C23 C 0.37898(9) 0.91516(11) 0.29096(5) 0.0354(3) Uani 1 1 d . . . . .
C24 C 0.44872(9) 0.92489(11) 0.29009(6) 0.0420(4) Uani 1 1 d . . . . .
C25 C 0.47651(11) 0.92308(13) 0.24881(7) 0.0526(5) Uani 1 1 d . . . . .
H25A H 0.523574 0.927217 0.247584 0.063 Uiso 1 1 calc R U . . .
C26 C 0.43725(12) 0.91543(14) 0.20986(6) 0.0541(5) Uani 1 1 d . . . . .
H26A H 0.457284 0.912888 0.182252 0.065 Uiso 1 1 calc R U . . .
C27 C 0.36932(12) 0.91152(13) 0.21114(6) 0.0512(5) Uani 1 1 d . . . . .
H27A H 0.342521 0.908363 0.184120 0.061 Uiso 1 1 calc R U . . .
C28 C 0.33851(10) 0.91208(12) 0.25124(5) 0.0420(4) Uani 1 1 d . . . . .
C29 C 0.49306(9) 0.93810(13) 0.33220(7) 0.0464(4) Uani 1 1 d . . . . .
H29A H 0.463446 0.953044 0.356514 0.056 Uiso 1 1 calc R U . . .
C30 C 0.54183(15) 1.01507(19) 0.32826(10) 0.0794(8) Uani 1 1 d . . . . .
H30A H 0.572307 1.001758 0.305077 0.119 Uiso 1 1 calc R U . . .
H30B H 0.567540 1.023382 0.356626 0.119 Uiso 1 1 calc R U . . .
H30C H 0.516934 1.069484 0.320552 0.119 Uiso 1 1 calc R U . . .
C31 C 0.53097(13) 0.85491(16) 0.34574(9) 0.0674(6) Uani 1 1 d . . . . .
H31A H 0.499372 0.806493 0.349950 0.101 Uiso 1 1 calc R U . . .
H31B H 0.557582 0.865652 0.373543 0.101 Uiso 1 1 calc R U . . .
H31C H 0.560582 0.838529 0.322507 0.101 Uiso 1 1 calc R U . . .
C32 C 0.26318(10) 0.91079(15) 0.25055(6) 0.0508(5) Uani 1 1 d . . . . .
H32A H 0.250373 0.918344 0.281765 0.061 Uiso 1 1 calc R U . . .
C33 C 0.23374(12) 0.82292(18) 0.23332(7) 0.0632(6) Uani 1 1 d . . . . .
H33A H 0.247469 0.812202 0.203243 0.095 Uiso 1 1 calc R U . . .
H33B H 0.184934 0.825678 0.232840 0.095 Uiso 1 1 calc R U . . .
H33C H 0.249933 0.774498 0.252833 0.095 Uiso 1 1 calc R U . . .
C34 C 0.23324(14) 0.98873(19) 0.22335(8) 0.0705(7) Uani 1 1 d . . . . .
H34A H 0.250260 1.044771 0.236099 0.106 Uiso 1 1 calc R U . . .
H34B H 0.184496 0.987466 0.223926 0.106 Uiso 1 1 calc R U . . .
H34C H 0.245812 0.983774 0.192644 0.106 Uiso 1 1 calc R U . . .
N41 N 0.25709(7) 0.40552(9) 0.37858(4) 0.0350(3) Uani 1 1 d . . . . .
C41 C 0.20229(9) 0.35734(12) 0.38240(6) 0.0397(4) Uani 1 1 d . . . . .
C42 C 0.13768(9) 0.39272(12) 0.37765(6) 0.0431(4) Uani 1 1 d . . . . .
H42A H 0.103452 0.357378 0.388969 0.052 Uiso 1 1 calc R U . . .
C43 C 0.11694(8) 0.47431(12) 0.35815(6) 0.0391(4) Uani 1 1 d . . . . .
N43 N 0.15929(7) 0.53552(9) 0.34593(4) 0.0339(3) Uani 1 1 d . . . . .
C44 C 0.20792(11) 0.25836(13) 0.39102(8) 0.0560(5) Uani 1 1 d . . . . .
H44A H 0.222749 0.228551 0.364547 0.084 Uiso 1 1 calc R U . . .
H44B H 0.164285 0.234911 0.398005 0.084 Uiso 1 1 calc R U . . .
H44C H 0.240364 0.247633 0.416065 0.084 Uiso 1 1 calc R U . . .
C45 C 0.04249(9) 0.48837(15) 0.35102(8) 0.0566(5) Uani 1 1 d . . . . .
H45A H 0.030540 0.545884 0.363460 0.085 Uiso 1 1 calc R U . . .
H45B H 0.018996 0.440869 0.365798 0.085 Uiso 1 1 calc R U . . .
H45C H 0.029667 0.487470 0.319186 0.085 Uiso 1 1 calc R U . . .
N46 N 0.13172(7) 0.61255(9) 0.32363(4) 0.0345(3) Uani 1 1 d . . . . .
C46 C 0.11567(8) 0.60608(12) 0.28072(6) 0.0381(3) Uani 1 1 d . . . . .
C47 C 0.08489(9) 0.67704(13) 0.25616(6) 0.0421(4) Uani 1 1 d . . . . .
H47A H 0.081997 0.669829 0.224865 0.051 Uiso 1 1 calc R U . . .
C48 C 0.05845(8) 0.75545(12) 0.27157(6) 0.0398(4) Uani 1 1 d . . . . .
N48 N 0.07096(7) 0.78673(10) 0.31285(5) 0.0366(3) Uani 1 1 d . . . . .
C49 C 0.12822(11) 0.52166(14) 0.25559(7) 0.0533(5) Uani 1 1 d . . . . .
H49A H 0.170558 0.495321 0.266946 0.080 Uiso 1 1 calc R U . . .
H49B H 0.130426 0.535253 0.224005 0.080 Uiso 1 1 calc R U . . .
H49C H 0.091805 0.479605 0.259511 0.080 Uiso 1 1 calc R U . . .
C50 C 0.01252(11) 0.80736(16) 0.23915(7) 0.0558(5) Uani 1 1 d . . . . .
H50A H -0.032376 0.809508 0.250068 0.084 Uiso 1 1 calc R U . . .
H50B H 0.010668 0.778157 0.210113 0.084 Uiso 1 1 calc R U . . .
H50C H 0.029612 0.867930 0.236332 0.084 Uiso 1 1 calc R U . . .
C51 C 0.31883(8) 0.36186(10) 0.37132(6) 0.0363(3) Uani 1 1 d . . . . .
C52 C 0.33287(9) 0.34149(12) 0.32727(6) 0.0418(4) Uani 1 1 d . . . . .
C53 C 0.39521(10) 0.30678(13) 0.31929(7) 0.0500(4) Uani 1 1 d . . . . .
H53A H 0.405200 0.293183 0.289735 0.060 Uiso 1 1 calc R U . . .
C54 C 0.44286(10) 0.29169(14) 0.35349(8) 0.0530(5) Uani 1 1 d . . . . .
H54A H 0.485176 0.267971 0.347435 0.064 Uiso 1 1 calc R U . . .
C55 C 0.42868(10) 0.31123(14) 0.39642(7) 0.0502(4) Uani 1 1 d . . . . .
H55A H 0.461670 0.301114 0.419829 0.060 Uiso 1 1 calc R U . . .
C56 C 0.36640(9) 0.34580(12) 0.40620(6) 0.0429(4) Uani 1 1 d . . . . .
C57 C 0.28240(11) 0.35877(15) 0.28874(6) 0.0521(5) Uani 1 1 d . . . . .
H57A H 0.241894 0.385446 0.301052 0.063 Uiso 1 1 calc R U . . .
C58 C 0.30877(15) 0.42502(19) 0.25617(8) 0.0736(7) Uani 1 1 d . . . . .
H58A H 0.348092 0.400121 0.243072 0.110 Uiso 1 1 calc R U . . .
H58B H 0.321123 0.480254 0.271767 0.110 Uiso 1 1 calc R U . . .
H58C H 0.274100 0.437400 0.232670 0.110 Uiso 1 1 calc R U . . .
C59 C 0.26104(19) 0.2732(2) 0.26522(11) 0.0934(10) Uani 1 1 d . . . . .
H59A H 0.299808 0.245565 0.252672 0.140 Uiso 1 1 calc R U . . .
H59B H 0.227126 0.286434 0.241367 0.140 Uiso 1 1 calc R U . . .
H59C H 0.242412 0.232377 0.286470 0.140 Uiso 1 1 calc R U . . .
C60 C 0.35283(10) 0.36438(16) 0.45420(7) 0.0535(5) Uani 1 1 d . . . . .
H60A H 0.304381 0.378973 0.455349 0.064 Uiso 1 1 calc R U . . .
C61 C 0.36728(16) 0.2819(2) 0.48294(9) 0.0849(9) Uani 1 1 d . . . . .
H61A H 0.341047 0.231705 0.470694 0.127 Uiso 1 1 calc R U . . .
H61B H 0.355126 0.293718 0.513274 0.127 Uiso 1 1 calc R U . . .
H61C H 0.414909 0.267500 0.483216 0.127 Uiso 1 1 calc R U . . .
C62 C 0.39285(15) 0.4434(2) 0.47265(9) 0.0791(8) Uani 1 1 d . . . . .
H62A H 0.440611 0.431345 0.471075 0.119 Uiso 1 1 calc R U . . .
H62B H 0.382936 0.453218 0.503601 0.119 Uiso 1 1 calc R U . . .
H62C H 0.380785 0.496441 0.455152 0.119 Uiso 1 1 calc R U . . .
C63 C 0.02517(8) 0.84969(12) 0.33000(6) 0.0398(4) Uani 1 1 d . . . . .
C64 C -0.03197(9) 0.81644(14) 0.34922(7) 0.0467(4) Uani 1 1 d . . . . .
C65 C -0.07504(10) 0.87596(16) 0.36798(7) 0.0567(5) Uani 1 1 d . . . . .
H65A H -0.114107 0.854404 0.380535 0.068 Uiso 1 1 calc R U . . .
C66 C -0.06184(11) 0.96545(17) 0.36859(8) 0.0613(6) Uani 1 1 d . . . . .
H66A H -0.091727 1.005260 0.381536 0.074 Uiso 1 1 calc R U . . .
C67 C -0.00539(11) 0.99771(15) 0.35047(8) 0.0574(5) Uani 1 1 d . . . . .
H67A H 0.003491 1.059673 0.351438 0.069 Uiso 1 1 calc R U . . .
C68 C 0.03911(9) 0.94073(13) 0.33067(6) 0.0450(4) Uani 1 1 d . . . . .
C69 C -0.04650(10) 0.71763(16) 0.35172(9) 0.0612(6) Uani 1 1 d . . . . .
H69A H -0.006854 0.685005 0.341577 0.073 Uiso 1 1 calc R U . . .
C70 C -0.10662(19) 0.6914(2) 0.32161(10) 0.0948(10) Uani 1 1 d . . . . .
H70A H -0.147117 0.716459 0.333112 0.142 Uiso 1 1 calc R U . . .
H70B H -0.110259 0.626506 0.320591 0.142 Uiso 1 1 calc R U . . .
H70C H -0.101343 0.714248 0.291674 0.142 Uiso 1 1 calc R U . . .
C71 C -0.05748(15) 0.6877(2) 0.39893(10) 0.0841(8) Uani 1 1 d . . . . .
H71A H -0.021968 0.711744 0.419233 0.126 Uiso 1 1 calc R U . . .
H71B H -0.056712 0.622653 0.400342 0.126 Uiso 1 1 calc R U . . .
H71C H -0.100820 0.709375 0.407531 0.126 Uiso 1 1 calc R U . . .
C72 C 0.10141(11) 0.97863(14) 0.31221(8) 0.0541(5) Uani 1 1 d . . . . .
H72A H 0.119132 0.933491 0.291728 0.065 Uiso 1 1 calc R U . . .
C73 C 0.15462(13) 0.9951(2) 0.34937(10) 0.0788(7) Uani 1 1 d . . . . .
H73A H 0.138124 1.038477 0.370222 0.118 Uiso 1 1 calc R U . . .
H73B H 0.195024 1.018155 0.336881 0.118 Uiso 1 1 calc R U . . .
H73C H 0.165008 0.939223 0.364959 0.118 Uiso 1 1 calc R U . . .
C74 C 0.08766(16) 1.0636(2) 0.28585(12) 0.0920(10) Uani 1 1 d . . . . .
H74A H 0.055104 1.051485 0.261031 0.138 Uiso 1 1 calc R U . . .
H74B H 0.129271 1.085200 0.274388 0.138 Uiso 1 1 calc R U . . .
H74C H 0.069765 1.108849 0.305161 0.138 Uiso 1 1 calc R U . . .
C80 C 0.12213(8) 0.76444(11) 0.41877(5) 0.0372(3) Uani 1 1 d . . . . .
H80A H 0.083479 0.800980 0.417211 0.045 Uiso 1 1 calc R U . . .
N81 N 0.14023(7) 0.74969(10) 0.46011(4) 0.0368(3) Uani 1 1 d D . . . .
C82 C 0.09313(13) 0.7788(3) 0.49152(8) 0.0497(9) Uani 0.820(11) 1 d DG U P A 1
C83 C 0.08259(15) 0.8684(3) 0.49959(12) 0.0709(14) Uani 0.820(11) 1 d DG U P A
1
C84 C 0.03733(18) 0.8941(4) 0.53009(12) 0.109(3) Uani 0.820(11) 1 d DG U P A 1
H84A H 0.030120 0.955388 0.535605 0.131 Uiso 0.820(11) 1 calc R U P A 1
C85 C 0.00261(17) 0.8302(5) 0.55252(8) 0.121(3) Uani 0.820(11) 1 d DG U P A 1
H85A H -0.028322 0.847778 0.573367 0.146 Uiso 0.820(11) 1 calc R U P A 1
C86 C 0.01315(14) 0.7406(5) 0.54445(8) 0.105(2) Uani 0.820(11) 1 d DG U P A 1
H86A H -0.010572 0.696894 0.559785 0.126 Uiso 0.820(11) 1 calc R U P A 1
C87 C 0.05841(13) 0.7149(3) 0.51396(8) 0.0654(11) Uani 0.820(11) 1 d DG U P A 1
C88 C 0.1153(3) 0.9400(3) 0.4738(3) 0.0997(19) Uani 0.820(11) 1 d D U P A 1
H88A H 0.120465 0.993736 0.491990 0.150 Uiso 0.820(11) 1 calc R U P A 1
H88B H 0.087444 0.953361 0.446766 0.150 Uiso 0.820(11) 1 calc R U P A 1
H88C H 0.159279 0.919624 0.465736 0.150 Uiso 0.820(11) 1 calc R U P A 1
C89 C 0.06511(19) 0.6188(4) 0.50314(17) 0.0803(15) Uani 0.820(11) 1 d D U P A 1
H89A H 0.031833 0.584626 0.518302 0.121 Uiso 0.820(11) 1 calc R U P A 1
H89B H 0.109959 0.598294 0.512964 0.121 Uiso 0.820(11) 1 calc R U P A 1
H89C H 0.057923 0.610371 0.471032 0.121 Uiso 0.820(11) 1 calc R U P A 1
C82' C 0.0926(7) 0.7573(7) 0.4935(4) 0.040(3) Uiso 0.180(11) 1 d DG . P A 2
C83' C 0.0767(7) 0.8414(6) 0.5086(5) 0.059(4) Uiso 0.180(11) 1 d DG . P A 2
C84' C 0.0280(6) 0.8513(6) 0.5390(4) 0.050(4) Uiso 0.180(11) 1 d DG . P A 2
H84B H 0.017119 0.908751 0.549292 0.060 Uiso 0.180(11) 1 calc R U P A 2
C85' C -0.0048(5) 0.7771(7) 0.5542(4) 0.063(4) Uiso 0.180(11) 1 d DG . P A 2
H85B H -0.038005 0.783816 0.574969 0.076 Uiso 0.180(11) 1 calc R U P A 2
C86' C 0.0112(6) 0.6930(6) 0.5391(4) 0.060(4) Uiso 0.180(11) 1 d DG . P A 2
H86B H -0.011219 0.642246 0.549558 0.072 Uiso 0.180(11) 1 calc R U P A 2
C87' C 0.0598(6) 0.6831(5) 0.5088(4) 0.026(3) Uiso 0.180(11) 1 d DG . P A 2
C88' C 0.1077(11) 0.9240(12) 0.4915(6) 0.064(5) Uiso 0.180(11) 1 d D . P A 2
H88D H 0.088496 0.976082 0.505378 0.095 Uiso 0.180(11) 1 calc R U P A 2
H88E H 0.098987 0.927289 0.459295 0.095 Uiso 0.180(11) 1 calc R U P A 2
H88F H 0.155997 0.922566 0.498732 0.095 Uiso 0.180(11) 1 calc R U P A 2
C89' C 0.0750(9) 0.5932(9) 0.4900(5) 0.048(4) Uiso 0.180(11) 1 d D . P A 2
H89D H 0.084018 0.550894 0.514238 0.072 Uiso 0.180(11) 1 calc R U P A 2
H89E H 0.114259 0.597610 0.472389 0.072 Uiso 0.180(11) 1 calc R U P A 2
H89F H 0.036662 0.572712 0.470991 0.072 Uiso 0.180(11) 1 calc R U P A 2
C90 C 0.34650(8) 0.58502(11) 0.35262(5) 0.0365(3) Uani 1 1 d . . . . .
H90A H 0.373576 0.535081 0.346916 0.044 Uiso 1 1 calc R U . . .
N91 N 0.37670(7) 0.65833(9) 0.34292(4) 0.0334(3) Uani 1 1 d . . . . .
C92 C 0.44303(8) 0.65010(11) 0.32660(6) 0.0393(4) Uani 1 1 d . . . . .
C93 C 0.49692(9) 0.62286(13) 0.35498(8) 0.0491(4) Uani 1 1 d . . . . .
C94 C 0.56014(10) 0.62125(15) 0.33785(10) 0.0661(6) Uani 1 1 d . . . . .
H94A H 0.597810 0.604552 0.356637 0.079 Uiso 1 1 calc R U . . .
C95 C 0.56885(12) 0.64333(17) 0.29444(11) 0.0735(8) Uani 1 1 d . . . . .
H95A H 0.612278 0.643124 0.283674 0.088 Uiso 1 1 calc R U . . .
C96 C 0.51495(13) 0.66554(14) 0.26688(9) 0.0637(6) Uani 1 1 d . . . . .
H96A H 0.521271 0.678819 0.236702 0.076 Uiso 1 1 calc R U . . .
C97 C 0.45075(10) 0.66921(12) 0.28198(7) 0.0478(4) Uani 1 1 d . . . . .
C98 C 0.48954(12) 0.59231(17) 0.40161(8) 0.0636(6) Uani 1 1 d . . . . .
H98A H 0.450427 0.620810 0.413274 0.095 Uiso 1 1 calc R U . . .
H98B H 0.529586 0.608462 0.420107 0.095 Uiso 1 1 calc R U . . .
H98C H 0.483790 0.527687 0.401954 0.095 Uiso 1 1 calc R U . . .
C99 C 0.39201(12) 0.68923(14) 0.25061(6) 0.0551(5) Uani 1 1 d . . . . .
H99A H 0.362113 0.637737 0.248685 0.083 Uiso 1 1 calc R U . . .
H99B H 0.407441 0.702341 0.221199 0.083 Uiso 1 1 calc R U . . .
H99C H 0.367994 0.740734 0.261409 0.083 Uiso 1 1 calc R U . . .
O100 O 0.22196(18) 0.1747(3) 0.57524(11) 0.0673(9) Uani 0.701(9) 1 d D U P B 1
C101 C 0.2804(2) 0.1511(4) 0.5999(2) 0.0902(17) Uani 0.701(9) 1 d D U P B 1
H10D H 0.319584 0.172397 0.584659 0.108 Uiso 0.701(9) 1 calc R U P B 1
H10E H 0.283328 0.085620 0.602223 0.108 Uiso 0.701(9) 1 calc R U P B 1
C102 C 0.2816(3) 0.1892(7) 0.64392(15) 0.130(3) Uani 0.701(9) 1 d D U P B 1
H10L H 0.322942 0.171951 0.660701 0.195 Uiso 0.701(9) 1 calc R U P B 1
H10M H 0.279397 0.254099 0.641659 0.195 Uiso 0.701(9) 1 calc R U P B 1
H10N H 0.243192 0.167442 0.659199 0.195 Uiso 0.701(9) 1 calc R U P B 1
C103 C 0.2174(5) 0.1364(8) 0.5342(2) 0.108(3) Uani 0.701(9) 1 d D U P B 1
H10F H 0.215425 0.070975 0.537155 0.129 Uiso 0.701(9) 1 calc R U P B 1
H10G H 0.257285 0.151664 0.518109 0.129 Uiso 0.701(9) 1 calc R U P B 1
C104 C 0.1561(6) 0.1694(7) 0.5092(3) 0.137(4) Uani 0.701(9) 1 d D U P B 1
H10O H 0.152511 0.142160 0.479649 0.206 Uiso 0.701(9) 1 calc R U P B 1
H10P H 0.116819 0.153639 0.525161 0.206 Uiso 0.701(9) 1 calc R U P B 1
H10Q H 0.158562 0.234101 0.506169 0.206 Uiso 0.701(9) 1 calc R U P B 1
O105 O 0.2141(7) 0.1451(10) 0.5704(4) 0.111(5) Uiso 0.299(9) 1 d D U P B 2
C106 C 0.2791(7) 0.1157(12) 0.5856(4) 0.103(5) Uiso 0.299(9) 1 d D U P B 2
H10H H 0.313649 0.158420 0.577275 0.124 Uiso 0.299(9) 1 calc R U P B 2
H10I H 0.289034 0.056704 0.573128 0.124 Uiso 0.299(9) 1 calc R U P B 2
C107 C 0.2760(6) 0.1109(10) 0.6350(4) 0.094(4) Uiso 0.299(9) 1 d D U P B 2
H10R H 0.319192 0.091020 0.648351 0.142 Uiso 0.299(9) 1 calc R U P B 2
H10S H 0.265621 0.169849 0.646479 0.142 Uiso 0.299(9) 1 calc R U P B 2
H10T H 0.241180 0.068852 0.642361 0.142 Uiso 0.299(9) 1 calc R U P B 2
C108 C 0.2082(9) 0.1504(17) 0.5248(5) 0.074(4) Uiso 0.299(9) 1 d D U P B 2
H10J H 0.217724 0.091574 0.512042 0.089 Uiso 0.299(9) 1 calc R U P B 2
H10K H 0.241641 0.192998 0.514678 0.089 Uiso 0.299(9) 1 calc R U P B 2
C109 C 0.1411(6) 0.1793(12) 0.5086(4) 0.059(3) Uiso 0.299(9) 1 d D U P B 2
H10U H 0.138717 0.182417 0.476114 0.088 Uiso 0.299(9) 1 calc R U P B 2
H10V H 0.108001 0.136736 0.518071 0.088 Uiso 0.299(9) 1 calc R U P B 2
H10W H 0.131903 0.238098 0.520705 0.088 Uiso 0.299(9) 1 calc R U P B 2
O110 O 0.5045(5) 0.0017(6) 0.5057(2) 0.043(2) Uiso 0.234(10) 1 d D U P C -1
C111 C 0.4779(6) -0.0222(7) 0.5431(3) 0.054(3) Uiso 0.234(10) 1 d D U P C -1
H11A H 0.431242 -0.041808 0.536553 0.064 Uiso 0.234(10) 1 calc R U P C -1
H11B H 0.477558 0.029098 0.563547 0.064 Uiso 0.234(10) 1 calc R U P C -1
C112 C 0.5170(7) -0.0948(7) 0.5640(3) 0.045(3) Uiso 0.234(10) 1 d D U P C -1
H11C H 0.497342 -0.112401 0.591527 0.067 Uiso 0.234(10) 1 calc R U P C -1
H11D H 0.516842 -0.145700 0.543756 0.067 Uiso 0.234(10) 1 calc R U P C -1
H11E H 0.563050 -0.074959 0.570687 0.067 Uiso 0.234(10) 1 calc R U P C -1
C113 C 0.4679(6) 0.0538(6) 0.4764(3) 0.048(3) Uiso 0.234(10) 1 d D U P C -1
H11F H 0.453415 0.108123 0.491573 0.057 Uiso 0.234(10) 1 calc R U P C -1
H11J H 0.427471 0.021204 0.465068 0.057 Uiso 0.234(10) 1 calc R U P C -1
C114 C 0.5073(15) 0.078(2) 0.4402(7) 0.131(10) Uiso 0.234(10) 1 d D U P C -1
H11G H 0.480744 0.115009 0.419176 0.196 Uiso 0.234(10) 1 calc R U P C -1
H11H H 0.546960 0.110379 0.451513 0.196 Uiso 0.234(10) 1 calc R U P C -1
H11I H 0.521072 0.023652 0.425066 0.196 Uiso 0.234(10) 1 calc R U P C -1
O115 O 0.4767(8) -0.0067(6) 0.5085(3) 0.092(3) Uiso 0.266(10) 1 d D U P C -2
C116 C 0.4606(8) -0.0198(8) 0.5507(4) 0.080(4) Uiso 0.266(10) 1 d D U P C -2
H11K H 0.411514 -0.024545 0.551653 0.096 Uiso 0.266(10) 1 calc R U P C -2
H11O H 0.475874 0.031382 0.569235 0.096 Uiso 0.266(10) 1 calc R U P C -2
C117 C 0.4919(9) -0.1004(9) 0.5678(4) 0.071(4) Uiso 0.266(10) 1 d D U P C -2
H11L H 0.480162 -0.109834 0.598405 0.107 Uiso 0.266(10) 1 calc R U P C -2
H11M H 0.476248 -0.150939 0.549472 0.107 Uiso 0.266(10) 1 calc R U P C -2
H11N H 0.540454 -0.095145 0.567013 0.107 Uiso 0.266(10) 1 calc R U P C -2
C118 C 0.4445(7) 0.0610(6) 0.4877(4) 0.065(3) Uiso 0.266(10) 1 d D U P C -2
H11S H 0.446140 0.113768 0.507230 0.078 Uiso 0.266(10) 1 calc R U P C -2
H11T H 0.397080 0.044777 0.481216 0.078 Uiso 0.266(10) 1 calc R U P C -2
C119 C 0.4743(13) 0.0819(15) 0.4471(6) 0.135(9) Uiso 0.266(10) 1 d D U P C -2
H11P H 0.450136 0.131455 0.432381 0.203 Uiso 0.266(10) 1 calc R U P C -2
H11Q H 0.521062 0.098810 0.453517 0.203 Uiso 0.266(10) 1 calc R U P C -2
H11R H 0.472072 0.029916 0.427540 0.203 Uiso 0.266(10) 1 calc R U P C -2

loop_
_atom_site_aniso_label
_atom_site_aniso_U_11
_atom_site_aniso_U_22
_atom_site_aniso_U_33
_atom_site_aniso_U_23
_atom_site_aniso_U_13
_atom_site_aniso_U_12
Mg1 0.0291(2) 0.0361(3) 0.0287(2) -0.0008(2) 0.00024(19) 0.0001(2)
Mg2 0.0297(2) 0.0278(2) 0.0303(2) -0.00094(19) 0.00152(19) -0.00003(19)
Mg3 0.0274(2) 0.0294(2) 0.0376(2) -0.0013(2) 0.00073(19) 0.0007(2)
Mg4 0.0283(2) 0.0335(3) 0.0342(2) -0.0022(2) -0.00236(19) 0.0034(2)
N1 0.0332(6) 0.0406(7) 0.0301(6) 0.0031(5) -0.0001(5) 0.0007(6)
C1 0.0373(8) 0.0403(9) 0.0339(7) 0.0034(7) -0.0021(6) 0.0014(7)
C2 0.0311(7) 0.0459(9) 0.0390(8) 0.0048(7) -0.0026(6) 0.0033(7)
C3 0.0315(7) 0.0378(8) 0.0344(7) -0.0017(6) -0.0006(6) -0.0007(6)
N3 0.0331(6) 0.0359(7) 0.0283(6) 0.0011(5) 0.0003(5) -0.0009(5)
C4 0.0433(9) 0.0611(12) 0.0446(9) 0.0143(9) -0.0026(8) 0.0049(9)
C5 0.0335(8) 0.0504(10) 0.0490(9) 0.0067(8) 0.0005(7) -0.0043(8)
N6 0.0339(6) 0.0338(7) 0.0292(6) 0.0012(5) 0.0010(5) 0.0001(5)
C6 0.0397(8) 0.0397(9) 0.0331(7) -0.0029(7) -0.0003(6) 0.0048(7)
C7 0.0502(9) 0.0323(8) 0.0402(8) -0.0047(7) -0.0002(7) 0.0077(7)
C8 0.0379(8) 0.0305(8) 0.0385(8) 0.0012(6) -0.0024(6) 0.0028(6)
N8 0.0358(6) 0.0298(6) 0.0337(6) 0.0011(5) 0.0000(5) -0.0014(5)
C9 0.0913(16) 0.0504(11) 0.0375(9) -0.0075(8) 0.0063(10) 0.0160(11)
C10 0.0612(11) 0.0310(8) 0.0504(9) 0.0026(7) 0.0021(9) 0.0028(8)
C11 0.0339(8) 0.0562(10) 0.0300(7) 0.0047(7) -0.0012(6) -0.0013(7)
C12 0.0409(9) 0.0659(12) 0.0313(7) 0.0003(8) -0.0015(7) 0.0059(9)
C13 0.0441(10) 0.0952(18) 0.0363(9) -0.0050(10) 0.0034(8) 0.0058(11)
C14 0.0434(10) 0.118(2) 0.0391(9) 0.0047(12) 0.0066(8) -0.0145(12)
C15 0.0523(11) 0.0872(17) 0.0483(10) 0.0130(11) 0.0024(9) -0.0213(12)
C16 0.0440(9) 0.0600(12) 0.0418(9) 0.0088(8) 0.0008(7) -0.0092(9)
C17 0.0728(14) 0.0572(12) 0.0470(10) -0.0052(9) 0.0126(10) 0.0104(11)
C18 0.0867(19) 0.0801(18) 0.0875(18) -0.0268(15) -0.0110(15) 0.0278(16)
C19 0.0604(15) 0.0701(17) 0.126(2) -0.0222(17) 0.0030(16) -0.0070(13)
C20 0.0671(14) 0.0491(12) 0.0796(14) 0.0082(11) 0.0201(12) -0.0081(10)
C21 0.091(2) 0.0720(18) 0.144(3) 0.043(2) 0.020(2) 0.0079(17)
C22 0.097(2) 0.0596(15) 0.0902(18) -0.0179(13) 0.0265(16) -0.0254(14)
C23 0.0424(8) 0.0286(7) 0.0355(7) 0.0013(6) 0.0050(7) -0.0016(6)
C24 0.0449(9) 0.0318(8) 0.0500(9) 0.0023(7) 0.0080(8) -0.0035(7)
C25 0.0524(11) 0.0432(10) 0.0646(12) 0.0023(9) 0.0220(10) -0.0030(9)
C26 0.0741(14) 0.0459(10) 0.0445(10) 0.0021(8) 0.0221(10) -0.0001(10)
C27 0.0719(13) 0.0450(10) 0.0375(8) 0.0024(8) 0.0085(9) 0.0033(9)
C28 0.0514(10) 0.0387(9) 0.0358(8) 0.0027(7) 0.0035(7) -0.0002(8)
C29 0.0397(9) 0.0419(9) 0.0575(10) -0.0005(8) 0.0030(8) -0.0052(8)
C30 0.0831(17) 0.0662(15) 0.0864(17) 0.0127(13) -0.0144(14) -0.0347(14)
C31 0.0687(14) 0.0509(12) 0.0801(15) 0.0016(11) -0.0159(12) 0.0035(11)
C32 0.0488(10) 0.0679(13) 0.0349(8) 0.0018(8) -0.0039(7) 0.0031(9)
C33 0.0577(12) 0.0775(16) 0.0526(11) 0.0016(11) -0.0097(9) -0.0099(12)
C34 0.0705(15) 0.0802(17) 0.0586(12) 0.0049(12) -0.0122(11) 0.0202(13)
N41 0.0329(6) 0.0305(6) 0.0418(7) 0.0008(5) 0.0042(5) 0.0024(5)
C41 0.0409(9) 0.0342(8) 0.0447(8) 0.0034(7) 0.0065(7) -0.0027(7)
C42 0.0357(8) 0.0400(9) 0.0544(10) 0.0032(8) 0.0093(7) -0.0056(7)
C43 0.0310(8) 0.0394(9) 0.0470(8) -0.0034(7) 0.0020(7) -0.0019(7)
N43 0.0303(6) 0.0307(6) 0.0400(6) -0.0012(5) -0.0024(5) 0.0005(5)
C44 0.0496(11) 0.0380(10) 0.0812(14) 0.0112(9) 0.0106(10) -0.0037(8)
C45 0.0321(9) 0.0530(11) 0.0845(14) 0.0076(11) 0.0009(9) -0.0029(8)
N46 0.0296(6) 0.0336(7) 0.0396(7) -0.0011(5) -0.0039(5) 0.0020(5)
C46 0.0322(8) 0.0402(9) 0.0411(8) -0.0040(7) -0.0029(6) 0.0009(7)
C47 0.0404(9) 0.0487(10) 0.0363(8) -0.0026(7) -0.0053(7) 0.0032(8)
C48 0.0331(8) 0.0458(9) 0.0396(8) 0.0042(7) -0.0046(6) 0.0035(7)
N48 0.0300(6) 0.0378(7) 0.0414(7) 0.0000(6) -0.0016(5) 0.0060(6)
C49 0.0619(12) 0.0484(11) 0.0483(10) -0.0106(8) -0.0072(9) 0.0093(9)
C50 0.0552(11) 0.0633(13) 0.0471(10) 0.0024(9) -0.0111(9) 0.0172(10)
C51 0.0347(8) 0.0264(7) 0.0479(9) 0.0024(6) 0.0043(7) 0.0012(6)
C52 0.0431(9) 0.0334(8) 0.0495(9) 0.0008(7) 0.0076(8) 0.0033(7)
C53 0.0494(10) 0.0438(10) 0.0583(11) -0.0013(8) 0.0148(9) 0.0080(8)
C54 0.0398(9) 0.0451(10) 0.0753(13) 0.0042(9) 0.0139(9) 0.0092(8)
C55 0.0383(9) 0.0478(10) 0.0639(11) 0.0089(9) -0.0008(8) 0.0065(8)
C56 0.0384(9) 0.0369(9) 0.0534(10) 0.0074(8) 0.0037(7) 0.0027(7)
C57 0.0515(11) 0.0603(12) 0.0448(9) -0.0026(9) 0.0057(8) 0.0101(9)
C58 0.0887(18) 0.0745(16) 0.0567(12) 0.0122(12) -0.0026(12) -0.0011(14)
C59 0.106(2) 0.082(2) 0.0872(19) -0.0024(16) -0.0300(18) -0.0192(18)
C60 0.0470(10) 0.0651(13) 0.0479(10) 0.0064(9) -0.0017(8) 0.0069(9)
C61 0.0883(19) 0.101(2) 0.0657(14) 0.0314(15) 0.0077(14) 0.0190(17)
C62 0.0763(16) 0.093(2) 0.0684(14) -0.0211(14) 0.0047(13) -0.0048(15)
C63 0.0314(8) 0.0432(9) 0.0437(8) -0.0005(7) -0.0056(7) 0.0098(7)
C64 0.0331(8) 0.0505(10) 0.0562(10) -0.0025(8) 0.0004(8) 0.0077(8)
C65 0.0397(10) 0.0661(13) 0.0646(12) -0.0043(10) 0.0073(9) 0.0118(9)
C66 0.0524(11) 0.0638(13) 0.0682(13) -0.0133(11) 0.0069(10) 0.0211(10)
C67 0.0563(12) 0.0462(11) 0.0691(12) -0.0091(10) -0.0013(10) 0.0142(9)
C68 0.0408(9) 0.0441(10) 0.0492(9) 0.0004(8) -0.0039(7) 0.0104(8)
C69 0.0408(10) 0.0534(12) 0.0916(16) -0.0026(11) 0.0223(11) 0.0027(9)
C70 0.122(3) 0.086(2) 0.0755(17) -0.0210(15) -0.0026(17) -0.034(2)
C71 0.0728(16) 0.0763(18) 0.100(2) 0.0231(16) -0.0172(15) -0.0264(14)
C72 0.0504(11) 0.0390(10) 0.0727(13) 0.0041(9) 0.0018(10) 0.0056(8)
C73 0.0549(13) 0.0781(18) 0.1020(19) -0.0059(15) -0.0060(13) -0.0085(13)
C74 0.0835(19) 0.0646(16) 0.131(3) 0.0414(18) 0.0298(19) 0.0194(15)
C80 0.0333(8) 0.0374(8) 0.0404(8) -0.0066(7) -0.0010(6) 0.0029(7)
N81 0.0308(6) 0.0425(7) 0.0367(7) -0.0063(6) -0.0008(5) 0.0017(6)
C82 0.0353(12) 0.079(2) 0.0342(12) -0.0127(14) -0.0047(8) 0.0138(14)
C83 0.0551(18) 0.088(3) 0.067(2) -0.038(2) -0.0118(15) 0.030(2)
C84 0.087(3) 0.158(6) 0.079(3) -0.064(3) -0.018(2) 0.066(4)
C85 0.080(3) 0.228(10) 0.057(2) -0.026(3) 0.0134(19) 0.063(4)
C86 0.058(2) 0.209(8) 0.0476(16) 0.017(3) 0.0129(15) 0.030(3)
C87 0.0468(15) 0.106(4) 0.0430(14) 0.0029(19) 0.0019(11) 0.012(2)
C88 0.095(3) 0.058(2) 0.145(5) -0.041(3) -0.003(3) 0.020(2)
C89 0.0567(19) 0.113(4) 0.072(3) 0.035(3) 0.0097(17) -0.010(2)
C90 0.0345(8) 0.0314(8) 0.0435(8) -0.0009(6) 0.0020(7) 0.0020(6)
N91 0.0319(6) 0.0305(6) 0.0377(6) -0.0015(5) 0.0031(5) 0.0012(5)
C92 0.0350(8) 0.0277(7) 0.0562(9) -0.0048(7) 0.0101(7) -0.0013(6)
C93 0.0375(9) 0.0359(9) 0.0738(12) -0.0046(9) 0.0018(9) 0.0047(7)
C94 0.0355(9) 0.0469(11) 0.116(2) -0.0065(12) 0.0076(12) 0.0053(9)
C95 0.0499(12) 0.0531(13) 0.122(2) -0.0069(14) 0.0410(14) -0.0027(10)
C96 0.0694(15) 0.0421(10) 0.0842(15) -0.0074(10) 0.0405(13) -0.0085(10)
C97 0.0558(11) 0.0301(8) 0.0599(10) -0.0038(8) 0.0218(9) -0.0040(8)
C98 0.0549(12) 0.0615(13) 0.0723(13) 0.0000(11) -0.0116(10) 0.0160(11)
C99 0.0755(14) 0.0449(10) 0.0461(9) 0.0006(8) 0.0126(10) 0.0006(10)
O100 0.0609(16) 0.074(2) 0.0670(16) -0.0015(15) 0.0075(11) 0.0139(16)
C101 0.059(2) 0.097(4) 0.114(4) 0.016(3) 0.003(2) 0.020(2)
C102 0.088(3) 0.224(10) 0.076(3) 0.037(4) -0.008(2) 0.036(5)
C103 0.116(5) 0.129(7) 0.081(4) -0.037(5) 0.030(4) -0.033(5)
C104 0.222(11) 0.080(5) 0.100(4) 0.013(3) -0.064(6) -0.034(6)

_geom_special_details            
; 
 All esds (except the esd in the dihedral angle between two l.s. planes) 
 are estimated using the full covariance matrix.  The cell esds are taken 
 into account individually in the estimation of esds in distances, angles 
 and torsion angles; correlations between esds in cell parameters are only 
 used when they are defined by crystal symmetry.  An approximate (isotropic) 
 treatment of cell esds is used for estimating esds involving l.s. planes. 
;

loop_
_geom_bond_atom_site_label_1
_geom_bond_atom_site_label_2
_geom_bond_distance
_geom_bond_site_symmetry_2
_geom_bond_publ_flag
Mg1 N3 2.0561(14) . ?
Mg1 N1 2.0674(13) . ?
Mg1 N81 2.1185(15) . ?
Mg1 C80 2.8616(18) . ?
Mg1 Mg3 3.5355(7) . ?
Mg2 N6 2.0497(13) . ?
Mg2 N8 2.0749(14) . ?
Mg2 N91 2.1428(14) . ?
Mg2 Mg4 3.5509(7) . ?
Mg3 N43 2.0517(14) . ?
Mg3 N41 2.0637(15) . ?
Mg3 C90 2.1830(17) . ?
Mg3 Mg4 3.6198(7) . ?
Mg4 N46 2.0488(15) . ?
Mg4 N48 2.0546(14) . ?
Mg4 C80 2.1778(17) . ?
N1 C1 1.334(2) . ?
N1 C11 1.436(2) . ?
C1 C2 1.401(2) . ?
C1 C4 1.515(2) . ?
C2 C3 1.414(2) . ?
C3 N3 1.325(2) . ?
C3 C5 1.513(2) . ?
N3 N6 1.4416(18) . ?
N6 C6 1.315(2) . ?
C6 C7 1.407(3) . ?
C6 C9 1.518(2) . ?
C7 C8 1.401(2) . ?
C8 N8 1.336(2) . ?
C8 C10 1.514(2) . ?
N8 C23 1.444(2) . ?
C11 C16 1.405(3) . ?
C11 C12 1.407(3) . ?
C12 C13 1.399(3) . ?
C12 C17 1.512(3) . ?
C13 C14 1.373(4) . ?
C14 C15 1.373(4) . ?
C15 C16 1.404(3) . ?
C16 C20 1.516(3) . ?
C17 C19 1.505(4) . ?
C17 C18 1.521(3) . ?
C20 C22 1.520(4) . ?
C20 C21 1.534(4) . ?
C23 C28 1.406(3) . ?
C23 C24 1.410(3) . ?
C24 C25 1.399(3) . ?
C24 C29 1.519(3) . ?
C25 C26 1.379(3) . ?
C26 C27 1.368(3) . ?
C27 C28 1.395(3) . ?
C28 C32 1.511(3) . ?
C29 C31 1.509(3) . ?
C29 C30 1.527(3) . ?
C32 C33 1.527(3) . ?
C32 C34 1.533(3) . ?
N41 C41 1.329(2) . ?
N41 C51 1.432(2) . ?
C41 C42 1.401(3) . ?
C41 C44 1.516(3) . ?
C42 C43 1.414(3) . ?
C43 N43 1.322(2) . ?
C43 C45 1.511(2) . ?
N43 N46 1.4347(19) . ?
N46 C46 1.320(2) . ?
C46 C47 1.420(3) . ?
C46 C49 1.510(3) . ?
C47 C48 1.387(3) . ?
C48 N48 1.342(2) . ?
C48 C50 1.519(2) . ?
N48 C63 1.440(2) . ?
C51 C56 1.397(3) . ?
C51 C52 1.412(3) . ?
C52 C53 1.392(3) . ?
C52 C57 1.516(3) . ?
C53 C54 1.382(3) . ?
C54 C55 1.378(3) . ?
C55 C56 1.403(3) . ?
C56 C60 1.519(3) . ?
C57 C59 1.520(4) . ?
C57 C58 1.520(3) . ?
C60 C62 1.521(4) . ?
C60 C61 1.533(3) . ?
C63 C68 1.399(3) . ?
C63 C64 1.410(3) . ?
C64 C65 1.391(3) . ?
C64 C69 1.519(3) . ?
C65 C66 1.373(4) . ?
C66 C67 1.378(3) . ?
C67 C68 1.400(3) . ?
C68 C72 1.513(3) . ?
C69 C70 1.517(4) . ?
C69 C71 1.526(4) . ?
C72 C73 1.520(4) . ?
C72 C74 1.523(3) . ?
C80 N81 1.298(2) . ?
N81 C82' 1.440(7) . ?
N81 C82 1.4499(19) . ?
C82 C83 1.3900 . ?
C82 C87 1.3900 . ?
C83 C84 1.3900 . ?
C83 C88 1.506(6) . ?
C84 C85 1.3900 . ?
C85 C86 1.3900 . ?
C86 C87 1.3900 . ?
C87 C89 1.491(6) . ?
C82' C83' 1.3900 . ?
C82' C87' 1.3900 . ?
C83' C84' 1.3900 . ?
C83' C88' 1.498(14) . ?
C84' C85' 1.3900 . ?
C85' C86' 1.3900 . ?
C86' C87' 1.3900 . ?
C87' C89' 1.507(11) . ?
C90 N91 1.302(2) . ?
N91 C92 1.455(2) . ?
C92 C97 1.397(3) . ?
C92 C93 1.398(3) . ?
C93 C94 1.401(3) . ?
C93 C98 1.499(3) . ?
C94 C95 1.375(4) . ?
C95 C96 1.364(4) . ?
C96 C97 1.396(3) . ?
C97 C99 1.496(3) . ?
O100 C103 1.364(7) . ?
O100 C101 1.396(5) . ?
C101 C102 1.446(7) . ?
C103 C104 1.490(9) . ?
O105 C108 1.377(13) . ?
O105 C106 1.426(12) . ?
C106 C107 1.499(13) . ?
C108 C109 1.470(13) . ?
O110 C111 1.329(12) . ?
O110 C113 1.362(10) . ?
C111 C112 1.466(11) . ?
C113 C114 1.439(16) . ?
O115 C118 1.341(11) . ?
O115 C116 1.349(11) . ?
C116 C117 1.448(14) . ?
C118 C119 1.435(14) . ?

loop_
_geom_angle_atom_site_label_1
_geom_angle_atom_site_label_2
_geom_angle_atom_site_label_3
_geom_angle
_geom_angle_site_symmetry_1
_geom_angle_site_symmetry_3
_geom_angle_publ_flag
N3 Mg1 N1 90.30(6) . . ?
N3 Mg1 N81 121.96(6) . . ?
N1 Mg1 N81 119.88(6) . . ?
N3 Mg1 C80 110.42(5) . . ?
N1 Mg1 C80 144.85(5) . . ?
N81 Mg1 C80 24.96(5) . . ?
N3 Mg1 Mg3 92.86(4) . . ?
N1 Mg1 Mg3 120.21(5) . . ?
N81 Mg1 Mg3 108.18(4) . . ?
C80 Mg1 Mg3 87.84(4) . . ?
N6 Mg2 N8 90.54(6) . . ?
N6 Mg2 N91 118.04(6) . . ?
N8 Mg2 N91 125.48(6) . . ?
N6 Mg2 Mg4 90.12(4) . . ?
N8 Mg2 Mg4 115.59(4) . . ?
N91 Mg2 Mg4 110.02(4) . . ?
N43 Mg3 N41 89.62(6) . . ?
N43 Mg3 C90 129.12(6) . . ?
N41 Mg3 C90 104.77(6) . . ?
N43 Mg3 Mg1 105.59(4) . . ?
N41 Mg3 Mg1 129.32(4) . . ?
C90 Mg3 Mg1 101.87(5) . . ?
N43 Mg3 Mg4 56.37(4) . . ?
N41 Mg3 Mg4 145.79(4) . . ?
C90 Mg3 Mg4 100.56(5) . . ?
Mg1 Mg3 Mg4 65.301(14) . . ?
N46 Mg4 N48 90.02(6) . . ?
N46 Mg4 C80 121.51(6) . . ?
N48 Mg4 C80 103.10(6) . . ?
N46 Mg4 Mg2 108.52(4) . . ?
N48 Mg4 Mg2 131.08(5) . . ?
C80 Mg4 Mg2 104.27(5) . . ?
N46 Mg4 Mg3 56.77(4) . . ?
N48 Mg4 Mg3 146.68(5) . . ?
C80 Mg4 Mg3 97.59(5) . . ?
Mg2 Mg4 Mg3 66.159(14) . . ?
C1 N1 C11 119.48(13) . . ?
C1 N1 Mg1 121.56(11) . . ?
C11 N1 Mg1 118.75(10) . . ?
N1 C1 C2 123.92(15) . . ?
N1 C1 C4 120.42(15) . . ?
C2 C1 C4 115.66(15) . . ?
C1 C2 C3 128.86(15) . . ?
N3 C3 C2 122.97(15) . . ?
N3 C3 C5 120.15(15) . . ?
C2 C3 C5 116.82(15) . . ?
C3 N3 N6 114.41(13) . . ?
C3 N3 Mg1 123.29(11) . . ?
N6 N3 Mg1 121.74(10) . . ?
C6 N6 N3 115.68(12) . . ?
C6 N6 Mg2 125.14(11) . . ?
N3 N6 Mg2 118.93(10) . . ?
N6 C6 C7 123.11(14) . . ?
N6 C6 C9 120.13(16) . . ?
C7 C6 C9 116.75(16) . . ?
C8 C7 C6 129.00(16) . . ?
N8 C8 C7 124.53(15) . . ?
N8 C8 C10 119.79(15) . . ?
C7 C8 C10 115.68(15) . . ?
C8 N8 C23 117.36(14) . . ?
C8 N8 Mg2 122.31(11) . . ?
C23 N8 Mg2 120.23(10) . . ?
C16 C11 C12 121.01(17) . . ?
C16 C11 N1 120.72(17) . . ?
C12 C11 N1 118.13(17) . . ?
C13 C12 C11 118.2(2) . . ?
C13 C12 C17 120.5(2) . . ?
C11 C12 C17 121.27(17) . . ?
C14 C13 C12 121.3(2) . . ?
C13 C14 C15 120.07(19) . . ?
C14 C15 C16 121.4(2) . . ?
C15 C16 C11 117.9(2) . . ?
C15 C16 C20 119.1(2) . . ?
C11 C16 C20 122.96(17) . . ?
C19 C17 C12 112.7(2) . . ?
C19 C17 C18 109.5(2) . . ?
C12 C17 C18 113.7(2) . . ?
C16 C20 C22 113.1(2) . . ?
C16 C20 C21 110.0(2) . . ?
C22 C20 C21 109.9(2) . . ?
C28 C23 C24 120.52(15) . . ?
C28 C23 N8 120.01(15) . . ?
C24 C23 N8 119.40(15) . . ?
C25 C24 C23 117.89(18) . . ?
C25 C24 C29 120.25(18) . . ?
C23 C24 C29 121.85(15) . . ?
C26 C25 C24 121.6(2) . . ?
C27 C26 C25 119.74(17) . . ?
C26 C27 C28 121.5(2) . . ?
C27 C28 C23 118.51(18) . . ?
C27 C28 C32 119.13(17) . . ?
C23 C28 C32 122.36(15) . . ?
C31 C29 C24 112.15(17) . . ?
C31 C29 C30 109.7(2) . . ?
C24 C29 C30 112.25(18) . . ?
C28 C32 C33 112.40(18) . . ?
C28 C32 C34 110.81(19) . . ?
C33 C32 C34 110.52(18) . . ?
C41 N41 C51 119.48(14) . . ?
C41 N41 Mg3 120.49(11) . . ?
C51 N41 Mg3 119.85(10) . . ?
N41 C41 C42 123.35(16) . . ?
N41 C41 C44 119.90(16) . . ?
C42 C41 C44 116.73(16) . . ?
C41 C42 C43 128.26(16) . . ?
N43 C43 C42 122.99(15) . . ?
N43 C43 C45 120.68(16) . . ?
C42 C43 C45 116.32(16) . . ?
C43 N43 N46 117.31(13) . . ?
C43 N43 Mg3 119.03(11) . . ?
N46 N43 Mg3 119.58(10) . . ?
C46 N46 N43 117.69(14) . . ?
C46 N46 Mg4 119.86(12) . . ?
N43 N46 Mg4 118.78(10) . . ?
N46 C46 C47 121.94(16) . . ?
N46 C46 C49 121.21(16) . . ?
C47 C46 C49 116.85(15) . . ?
C48 C47 C46 128.91(16) . . ?
N48 C48 C47 123.91(16) . . ?
N48 C48 C50 119.28(16) . . ?
C47 C48 C50 116.82(16) . . ?
C48 N48 C63 118.66(14) . . ?
C48 N48 Mg4 119.25(11) . . ?
C63 N48 Mg4 121.82(11) . . ?
C56 C51 C52 120.37(16) . . ?
C56 C51 N41 121.36(15) . . ?
C52 C51 N41 118.09(15) . . ?
C53 C52 C51 118.75(18) . . ?
C53 C52 C57 119.71(17) . . ?
C51 C52 C57 121.52(16) . . ?
C54 C53 C52 121.30(18) . . ?
C55 C54 C53 119.63(17) . . ?
C54 C55 C56 121.21(19) . . ?
C51 C56 C55 118.72(18) . . ?
C51 C56 C60 122.19(16) . . ?
C55 C56 C60 119.09(18) . . ?
C52 C57 C59 111.6(2) . . ?
C52 C57 C58 111.50(19) . . ?
C59 C57 C58 110.7(2) . . ?
C56 C60 C62 111.79(19) . . ?
C56 C60 C61 110.7(2) . . ?
C62 C60 C61 110.5(2) . . ?
C68 C63 C64 120.61(17) . . ?
C68 C63 N48 121.23(16) . . ?
C64 C63 N48 117.99(16) . . ?
C65 C64 C63 118.84(19) . . ?
C65 C64 C69 118.97(18) . . ?
C63 C64 C69 122.14(17) . . ?
C66 C65 C64 120.9(2) . . ?
C65 C66 C67 120.22(19) . . ?
C66 C67 C68 121.1(2) . . ?
C63 C68 C67 118.29(19) . . ?
C63 C68 C72 122.25(17) . . ?
C67 C68 C72 119.43(19) . . ?
C70 C69 C64 111.9(2) . . ?
C70 C69 C71 109.1(2) . . ?
C64 C69 C71 112.1(2) . . ?
C68 C72 C73 110.3(2) . . ?
C68 C72 C74 112.53(19) . . ?
C73 C72 C74 110.2(2) . . ?
N81 C80 Mg4 142.16(13) . . ?
N81 C80 Mg1 43.53(8) . . ?
Mg4 C80 Mg1 99.12(6) . . ?
C80 N81 C82' 120.3(7) . . ?
C80 N81 C82 115.11(17) . . ?
C80 N81 Mg1 111.51(11) . . ?
C82' N81 Mg1 127.1(6) . . ?
C82 N81 Mg1 133.33(15) . . ?
C83 C82 C87 120.0 . . ?
C83 C82 N81 121.42(17) . . ?
C87 C82 N81 118.58(17) . . ?
C82 C83 C84 120.0 . . ?
C82 C83 C88 121.9(2) . . ?
C84 C83 C88 118.0(2) . . ?
C85 C84 C83 120.0 . . ?
C84 C85 C86 120.0 . . ?
C85 C86 C87 120.0 . . ?
C86 C87 C82 120.0 . . ?
C86 C87 C89 119.2(2) . . ?
C82 C87 C89 120.7(2) . . ?
C83' C82' C87' 120.0 . . ?
C83' C82' N81 118.7(6) . . ?
C87' C82' N81 121.2(6) . . ?
C82' C83' C84' 120.0 . . ?
C82' C83' C88' 122.2(10) . . ?
C84' C83' C88' 117.7(10) . . ?
C85' C84' C83' 120.0 . . ?
C84' C85' C86' 120.0 . . ?
C85' C86' C87' 120.0 . . ?
C86' C87' C82' 120.0 . . ?
C86' C87' C89' 120.9(8) . . ?
C82' C87' C89' 119.0(8) . . ?
N91 C90 Mg3 139.01(12) . . ?
C90 N91 C92 116.99(14) . . ?
C90 N91 Mg2 115.81(11) . . ?
C92 N91 Mg2 127.19(11) . . ?
C97 C92 C93 121.55(17) . . ?
C97 C92 N91 118.04(17) . . ?
C93 C92 N91 120.40(17) . . ?
C92 C93 C94 117.5(2) . . ?
C92 C93 C98 123.21(18) . . ?
C94 C93 C98 119.2(2) . . ?
C95 C94 C93 121.4(2) . . ?
C96 C95 C94 119.8(2) . . ?
C95 C96 C97 121.5(2) . . ?
C96 C97 C92 118.0(2) . . ?
C96 C97 C99 120.5(2) . . ?
C92 C97 C99 121.44(17) . . ?
C103 O100 C101 112.5(5) . . ?
O100 C101 C102 110.7(4) . . ?
O100 C103 C104 109.0(7) . . ?
C108 O105 C106 111.1(12) . . ?
O105 C106 C107 103.9(10) . . ?
O105 C108 C109 111.7(12) . . ?
C111 O110 C113 118.6(10) . . ?
O110 C111 C112 109.6(11) . . ?
O110 C113 C114 109.8(12) . . ?
C118 O115 C116 114.6(10) . . ?
O115 C116 C117 109.5(11) . . ?
O115 C118 C119 110.7(12) . . ?

_refine_diff_density_max         0.388
_refine_diff_density_min         -0.209
_refine_diff_density_rms         0.038

_shelx_res_file                  
; 
TITL MRC2339 in P2(1)/c 
    MRC2339.res 
    created by SHELXL-2018/3 at 08:58:20 on 04-Apr-2023 
REM P2(1)/c (#14 in standard setting) 
REM Dipp-NN-Mg2H2-CN-01 
CELL 1.54184  20.077184  15.057077  30.220391  90.0000  93.6657  90.0000 
ZERR    4.00   0.000202   0.000149   0.000273   0.0000   0.0009   0.0000 
LATT  1 
SYMM -x, y+1/2,-z+1/2 
SFAC C H Mg N O 
UNIT 368 532 16 40 6 
TEMP -100 
  
L.S. 6 
OMIT     3  11  27 
OMIT     7   6  31 
OMIT     6   8  30 
OMIT   -14  10  21 
OMIT     4  10  28 
FMAP 2 
PLAN 10 
  
ACTA 
  
REM 'C86 H118 Mg4 N10, 1.5(C4 H10 O)' 
REM C86 H118 Mg4 N10, C6 H15 O1.5 
REM C92 H133 Mg4 N10 O1.5 
  
SADI N81  C82  N81  C82' 
SIMU C82 > C89 
  
SADI O100 C101 O100 C103 O105 C106 O105 C108 
SADI C101 C102 C103 C104 C106 C107 C108 C109 
SADI O100 C102 O100 C104 O105 C107 O105 C109 
SADI C101 C103 C106 C108 
SIMU O100 > C109 
  
SADI O110 C111 O110 C113 O115 C116 O115 C118 
SADI C111 C112 C113 C114 C116 C117 C118 C119 
SADI O110 C112 O110 C114 O115 C117 O115 C119 
SADI C111 C113 C116 C118 
SIMU O110 > C119 
  
RTAB M-H MG1 H1 
RTAB M-H MG3 H1 
RTAB M-H MG2 H2 
RTAB M-H MG4 H2 
RTAB MHM MG1 H1 MG3 
RTAB MHM MG2 H2 MG4 
  
REM SAME C82 > C89 
  
WGHT    0.064400    0.724200 
FVAR       2.27639   0.82041   0.70092   0.46797 
MG1   3    0.236277    0.691189    0.467288    11.00000    0.02910    0.03607 = 
         0.02866   -0.00085    0.00024    0.00006 
MG2   3    0.323229    0.778550    0.354167    11.00000    0.02968    0.02781 = 
         0.03032   -0.00094    0.00152   -0.00003 
MG3   3    0.252304    0.542431    0.378076    11.00000    0.02735    0.02941 = 
         0.03758   -0.00131    0.00073    0.00066 
MG4   3    0.149227    0.734873    0.351702    11.00000    0.02827    0.03349 = 
         0.03416   -0.00218   -0.00236    0.00343 
H1    2    0.232144    0.594906    0.429937    11.00000    0.05675 
H2    2    0.238286    0.749609    0.341745    11.00000    0.06459 
N1    4    0.277829    0.660385    0.529761    11.00000    0.03315    0.04064 = 
         0.03009    0.00305   -0.00005    0.00071 
C1    1    0.343674    0.652415    0.537783    11.00000    0.03733    0.04033 = 
         0.03395    0.00337   -0.00210    0.00141 
C2    1    0.390812    0.685228    0.509688    11.00000    0.03114    0.04590 = 
         0.03900    0.00475   -0.00255    0.00333 
AFIX  43 
H2A   2    0.435568    0.666926    0.516544    11.00000   -1.20000 
AFIX   0 
C3    1    0.380872    0.741854    0.472528    11.00000    0.03150    0.03781 = 
         0.03436   -0.00174   -0.00063   -0.00074 
N3    4    0.321013    0.760027    0.453665    11.00000    0.03310    0.03591 = 
         0.02829    0.00111    0.00026   -0.00090 
C4    1    0.371950    0.606778    0.579546    11.00000    0.04332    0.06114 = 
         0.04462    0.01429   -0.00260    0.00494 
AFIX 137 
H4A   2    0.348757    0.628262    0.605029    11.00000   -1.50000 
H4B   2    0.419682    0.620103    0.584030    11.00000   -1.50000 
H4C   2    0.365699    0.542453    0.576590    11.00000   -1.50000 
AFIX   0 
C5    1    0.442304    0.785543    0.455769    11.00000    0.03350    0.05038 = 
         0.04898    0.00669    0.00054   -0.00426 
AFIX 137 
H5A   2    0.442133    0.778328    0.423533    11.00000   -1.50000 
H5B   2    0.482395    0.757659    0.469804    11.00000   -1.50000 
H5C   2    0.442166    0.848932    0.463117    11.00000   -1.50000 
AFIX   0 
N6    4    0.321169    0.823705    0.418048    11.00000    0.03392    0.03383 = 
         0.02916    0.00122    0.00099    0.00008 
C6    1    0.314309    0.907257    0.429574    11.00000    0.03971    0.03968 = 
         0.03307   -0.00285   -0.00035    0.00484 
C7    1    0.317580    0.978294    0.399522    11.00000    0.05018    0.03226 = 
         0.04020   -0.00474   -0.00021    0.00773 
AFIX  43 
H7A   2    0.304797    1.034583    0.410373    11.00000   -1.20000 
AFIX   0 
C8    1    0.337070    0.977530    0.355825    11.00000    0.03787    0.03045 = 
         0.03854    0.00122   -0.00243    0.00282 
N8    4    0.349560    0.904071    0.332971    11.00000    0.03581    0.02981 = 
         0.03367    0.00111    0.00004   -0.00140 
C9    1    0.303897    0.931110    0.477451    11.00000    0.09125    0.05042 = 
         0.03750   -0.00749    0.00632    0.01603 
AFIX 137 
H9A   2    0.267407    0.895306    0.488071    11.00000   -1.50000 
H9B   2    0.292608    0.994250    0.479403    11.00000   -1.50000 
H9C   2    0.344954    0.919171    0.495785    11.00000   -1.50000 
AFIX   0 
C10   1    0.344625    1.067775    0.334608    11.00000    0.06118    0.03103 = 
         0.05041    0.00262    0.00211    0.00277 
AFIX 137 
H10A  2    0.391346    1.076903    0.328144    11.00000   -1.50000 
H10B  2    0.331059    1.114089    0.354967    11.00000   -1.50000 
H10C  2    0.316359    1.070739    0.306984    11.00000   -1.50000 
AFIX   0 
C11   1    0.234201    0.639821    0.564202    11.00000    0.03386    0.05622 = 
         0.03004    0.00465   -0.00118   -0.00128 
C12   1    0.211636    0.710223    0.589974    11.00000    0.04085    0.06594 = 
         0.03134    0.00032   -0.00146    0.00586 
C13   1    0.163633    0.691822    0.620277    11.00000    0.04406    0.09521 = 
         0.03626   -0.00503    0.00342    0.00582 
AFIX  43 
H13A  2    0.147570    0.738638    0.637780    11.00000   -1.20000 
AFIX   0 
C14   1    0.139275    0.607433    0.625222    11.00000    0.04337    0.11753 = 
         0.03911    0.00468    0.00657   -0.01448 
AFIX  43 
H14A  2    0.105896    0.596625    0.645471    11.00000   -1.20000 
AFIX   0 
C15   1    0.163110    0.538648    0.600931    11.00000    0.05227    0.08719 = 
         0.04828    0.01304    0.00239   -0.02133 
AFIX  43 
H15A  2    0.146748    0.480284    0.605227    11.00000   -1.20000 
AFIX   0 
C16   1    0.211139    0.552721    0.569885    11.00000    0.04398    0.06001 = 
         0.04181    0.00877    0.00081   -0.00924 
C17   1    0.238592    0.803348    0.585485    11.00000    0.07283    0.05724 = 
         0.04702   -0.00520    0.01262    0.01035 
AFIX  13 
H17A  2    0.244514    0.813088    0.553241    11.00000   -1.20000 
AFIX   0 
C18   1    0.191453    0.875378    0.599874    11.00000    0.08671    0.08010 = 
         0.08745   -0.02680   -0.01104    0.02782 
AFIX 137 
H18A  2    0.146430    0.864025    0.586625    11.00000   -1.50000 
H18B  2    0.206933    0.933392    0.590007    11.00000   -1.50000 
H18C  2    0.190627    0.875126    0.632263    11.00000   -1.50000 
AFIX   0 
C19   1    0.306109    0.815529    0.609320    11.00000    0.06042    0.07011 = 
         0.12621   -0.02224    0.00302   -0.00697 
AFIX 137 
H19A  2    0.302362    0.807756    0.641262    11.00000   -1.50000 
H19B  2    0.322725    0.875351    0.603555    11.00000   -1.50000 
H19C  2    0.337204    0.771413    0.598665    11.00000   -1.50000 
AFIX   0 
C20   1    0.237068    0.473880    0.544968    11.00000    0.06714    0.04909 = 
         0.07965    0.00823    0.02006   -0.00809 
AFIX  13 
H20A  2    0.275480    0.494694    0.528191    11.00000   -1.20000 
AFIX   0 
C21   1    0.263056    0.402259    0.577821    11.00000    0.09143    0.07204 = 
         0.14436    0.04285    0.02043    0.00792 
AFIX 137 
H21A  2    0.294659    0.428961    0.600034    11.00000   -1.50000 
H21B  2    0.285578    0.355575    0.561818    11.00000   -1.50000 
H21C  2    0.225528    0.376499    0.592592    11.00000   -1.50000 
AFIX   0 
C22   1    0.185201    0.434250    0.511821    11.00000    0.09730    0.05958 = 
         0.09018   -0.01791    0.02646   -0.02535 
AFIX 137 
H22A  2    0.145409    0.417790    0.527111    11.00000   -1.50000 
H22B  2    0.203675    0.381315    0.498254    11.00000   -1.50000 
H22C  2    0.173079    0.478094    0.488727    11.00000   -1.50000 
AFIX   0 
C23   1    0.378976    0.915163    0.290957    11.00000    0.04237    0.02860 = 
         0.03545    0.00134    0.00496   -0.00162 
C24   1    0.448720    0.924891    0.290091    11.00000    0.04494    0.03179 = 
         0.04997    0.00226    0.00799   -0.00347 
C25   1    0.476512    0.923079    0.248811    11.00000    0.05244    0.04317 = 
         0.06461    0.00227    0.02199   -0.00296 
AFIX  43 
H25A  2    0.523574    0.927217    0.247584    11.00000   -1.20000 
AFIX   0 
C26   1    0.437247    0.915432    0.209863    11.00000    0.07413    0.04595 = 
         0.04451    0.00214    0.02212   -0.00013 
AFIX  43 
H26A  2    0.457284    0.912888    0.182252    11.00000   -1.20000 
AFIX   0 
C27   1    0.369320    0.911524    0.211143    11.00000    0.07188    0.04501 = 
         0.03746    0.00243    0.00850    0.00328 
AFIX  43 
H27A  2    0.342521    0.908363    0.184120    11.00000   -1.20000 
AFIX   0 
C28   1    0.338509    0.912075    0.251241    11.00000    0.05141    0.03873 = 
         0.03583    0.00270    0.00352   -0.00021 
C29   1    0.493062    0.938103    0.332199    11.00000    0.03974    0.04188 = 
         0.05753   -0.00053    0.00304   -0.00519 
AFIX  13 
H29A  2    0.463446    0.953044    0.356514    11.00000   -1.20000 
AFIX   0 
C30   1    0.541826    1.015072    0.328261    11.00000    0.08311    0.06622 = 
         0.08638    0.01272   -0.01439   -0.03471 
AFIX 137 
H30A  2    0.572307    1.001758    0.305077    11.00000   -1.50000 
H30B  2    0.567540    1.023382    0.356626    11.00000   -1.50000 
H30C  2    0.516934    1.069484    0.320552    11.00000   -1.50000 
AFIX   0 
C31   1    0.530971    0.854906    0.345736    11.00000    0.06869    0.05090 = 
         0.08010    0.00160   -0.01591    0.00351 
AFIX 137 
H31A  2    0.499372    0.806493    0.349950    11.00000   -1.50000 
H31B  2    0.557582    0.865652    0.373543    11.00000   -1.50000 
H31C  2    0.560582    0.838529    0.322507    11.00000   -1.50000 
AFIX   0 
C32   1    0.263180    0.910788    0.250549    11.00000    0.04879    0.06786 = 
         0.03487    0.00179   -0.00385    0.00306 
AFIX  13 
H32A  2    0.250373    0.918344    0.281765    11.00000   -1.20000 
AFIX   0 
C33   1    0.233743    0.822924    0.233324    11.00000    0.05774    0.07746 = 
         0.05258    0.00161   -0.00969   -0.00992 
AFIX 137 
H33A  2    0.247469    0.812202    0.203243    11.00000   -1.50000 
H33B  2    0.184934    0.825678    0.232840    11.00000   -1.50000 
H33C  2    0.249933    0.774498    0.252833    11.00000   -1.50000 
AFIX   0 
C34   1    0.233235    0.988732    0.223351    11.00000    0.07053    0.08018 = 
         0.05857    0.00490   -0.01218    0.02021 
AFIX 137 
H34A  2    0.250260    1.044771    0.236099    11.00000   -1.50000 
H34B  2    0.184496    0.987466    0.223926    11.00000   -1.50000 
H34C  2    0.245812    0.983774    0.192644    11.00000   -1.50000 
AFIX   0 
N41   4    0.257093    0.405521    0.378576    11.00000    0.03291    0.03052 = 
         0.04185    0.00081    0.00417    0.00238 
C41   1    0.202285    0.357341    0.382400    11.00000    0.04090    0.03415 = 
         0.04468    0.00336    0.00654   -0.00268 
C42   1    0.137679    0.392718    0.377647    11.00000    0.03566    0.04003 = 
         0.05442    0.00317    0.00933   -0.00558 
AFIX  43 
H42A  2    0.103452    0.357378    0.388969    11.00000   -1.20000 
AFIX   0 
C43   1    0.116942    0.474307    0.358147    11.00000    0.03098    0.03940 = 
         0.04697   -0.00338    0.00202   -0.00190 
N43   4    0.159295    0.535516    0.345934    11.00000    0.03027    0.03069 = 
         0.04004   -0.00124   -0.00237    0.00054 
C44   1    0.207919    0.258361    0.391016    11.00000    0.04963    0.03803 = 
         0.08125    0.01119    0.01056   -0.00372 
AFIX 137 
H44A  2    0.222749    0.228551    0.364547    11.00000   -1.50000 
H44B  2    0.164285    0.234911    0.398005    11.00000   -1.50000 
H44C  2    0.240364    0.247633    0.416065    11.00000   -1.50000 
AFIX   0 
C45   1    0.042492    0.488368    0.351021    11.00000    0.03212    0.05297 = 
         0.08447    0.00760    0.00086   -0.00290 
AFIX 137 
H45A  2    0.030540    0.545884    0.363460    11.00000   -1.50000 
H45B  2    0.018996    0.440869    0.365798    11.00000   -1.50000 
H45C  2    0.029667    0.487470    0.319186    11.00000   -1.50000 
AFIX   0 
N46   4    0.131720    0.612548    0.323633    11.00000    0.02958    0.03359 = 
         0.03964   -0.00105   -0.00390    0.00201 
C46   1    0.115669    0.606083    0.280720    11.00000    0.03222    0.04023 = 
         0.04109   -0.00404   -0.00292    0.00088 
C47   1    0.084887    0.677044    0.256158    11.00000    0.04044    0.04867 = 
         0.03631   -0.00261   -0.00527    0.00318 
AFIX  43 
H47A  2    0.081997    0.669829    0.224865    11.00000   -1.20000 
AFIX   0 
C48   1    0.058453    0.755453    0.271567    11.00000    0.03307    0.04581 = 
         0.03960    0.00417   -0.00458    0.00352 
N48   4    0.070960    0.786726    0.312853    11.00000    0.03002    0.03784 = 
         0.04141    0.00003   -0.00161    0.00600 
C49   1    0.128216    0.521655    0.255590    11.00000    0.06187    0.04837 = 
         0.04832   -0.01058   -0.00718    0.00935 
AFIX 137 
H49A  2    0.170558    0.495321    0.266946    11.00000   -1.50000 
H49B  2    0.130426    0.535253    0.224005    11.00000   -1.50000 
H49C  2    0.091805    0.479605    0.259511    11.00000   -1.50000 
AFIX   0 
C50   1    0.012517    0.807365    0.239146    11.00000    0.05517    0.06329 = 
         0.04707    0.00245   -0.01114    0.01724 
AFIX 137 
H50A  2   -0.032376    0.809508    0.250068    11.00000   -1.50000 
H50B  2    0.010668    0.778157    0.210113    11.00000   -1.50000 
H50C  2    0.029612    0.867930    0.236332    11.00000   -1.50000 
AFIX   0 
C51   1    0.318834    0.361860    0.371320    11.00000    0.03469    0.02644 = 
         0.04788    0.00242    0.00430    0.00123 
C52   1    0.332873    0.341487    0.327267    11.00000    0.04311    0.03344 = 
         0.04950    0.00082    0.00764    0.00333 
C53   1    0.395211    0.306775    0.319286    11.00000    0.04937    0.04379 = 
         0.05834   -0.00133    0.01479    0.00797 
AFIX  43 
H53A  2    0.405200    0.293183    0.289735    11.00000   -1.20000 
AFIX   0 
C54   1    0.442864    0.291688    0.353487    11.00000    0.03979    0.04505 = 
         0.07534    0.00423    0.01387    0.00924 
AFIX  43 
H54A  2    0.485176    0.267971    0.347435    11.00000   -1.20000 
AFIX   0 
C55   1    0.428681    0.311230    0.396418    11.00000    0.03827    0.04779 = 
         0.06387    0.00886   -0.00082    0.00646 
AFIX  43 
H55A  2    0.461670    0.301114    0.419829    11.00000   -1.20000 
AFIX   0 
C56   1    0.366405    0.345801    0.406197    11.00000    0.03841    0.03688 = 
         0.05337    0.00736    0.00371    0.00273 
C57   1    0.282403    0.358771    0.288737    11.00000    0.05151    0.06029 = 
         0.04483   -0.00256    0.00566    0.01014 
AFIX  13 
H57A  2    0.241894    0.385446    0.301052    11.00000   -1.20000 
AFIX   0 
C58   1    0.308772    0.425021    0.256169    11.00000    0.08869    0.07450 = 
         0.05672    0.01222   -0.00262   -0.00105 
AFIX 137 
H58A  2    0.348092    0.400121    0.243072    11.00000   -1.50000 
H58B  2    0.321123    0.480254    0.271767    11.00000   -1.50000 
H58C  2    0.274100    0.437400    0.232670    11.00000   -1.50000 
AFIX   0 
C59   1    0.261040    0.273185    0.265223    11.00000    0.10583    0.08243 = 
         0.08723   -0.00239   -0.02999   -0.01915 
AFIX 137 
H59A  2    0.299808    0.245565    0.252672    11.00000   -1.50000 
H59B  2    0.227126    0.286434    0.241367    11.00000   -1.50000 
H59C  2    0.242412    0.232377    0.286470    11.00000   -1.50000 
AFIX   0 
C60   1    0.352831    0.364383    0.454205    11.00000    0.04698    0.06512 = 
         0.04791    0.00643   -0.00168    0.00693 
AFIX  13 
H60A  2    0.304381    0.378973    0.455349    11.00000   -1.20000 
AFIX   0 
C61   1    0.367281    0.281891    0.482937    11.00000    0.08834    0.10112 = 
         0.06567    0.03137    0.00768    0.01904 
AFIX 137 
H61A  2    0.341047    0.231705    0.470694    11.00000   -1.50000 
H61B  2    0.355126    0.293718    0.513274    11.00000   -1.50000 
H61C  2    0.414909    0.267500    0.483216    11.00000   -1.50000 
AFIX   0 
C62   1    0.392849    0.443371    0.472648    11.00000    0.07628    0.09265 = 
         0.06838   -0.02110    0.00474   -0.00476 
AFIX 137 
H62A  2    0.440611    0.431345    0.471075    11.00000   -1.50000 
H62B  2    0.382936    0.453218    0.503601    11.00000   -1.50000 
H62C  2    0.380785    0.496441    0.455152    11.00000   -1.50000 
AFIX   0 
C63   1    0.025165    0.849690    0.329997    11.00000    0.03137    0.04319 = 
         0.04369   -0.00052   -0.00564    0.00978 
C64   1   -0.031970    0.816437    0.349220    11.00000    0.03314    0.05046 = 
         0.05622   -0.00248    0.00045    0.00766 
C65   1   -0.075042    0.875955    0.367978    11.00000    0.03973    0.06613 = 
         0.06460   -0.00426    0.00733    0.01177 
AFIX  43 
H65A  2   -0.114107    0.854404    0.380535    11.00000   -1.20000 
AFIX   0 
C66   1   -0.061844    0.965447    0.368586    11.00000    0.05241    0.06376 = 
         0.06819   -0.01327    0.00690    0.02105 
AFIX  43 
H66A  2   -0.091727    1.005260    0.381536    11.00000   -1.20000 
AFIX   0 
C67   1   -0.005385    0.997707    0.350471    11.00000    0.05634    0.04617 = 
         0.06913   -0.00910   -0.00125    0.01421 
AFIX  43 
H67A  2    0.003491    1.059673    0.351438    11.00000   -1.20000 
AFIX   0 
C68   1    0.039114    0.940731    0.330668    11.00000    0.04078    0.04410 = 
         0.04922    0.00035   -0.00389    0.01041 
C69   1   -0.046501    0.717630    0.351717    11.00000    0.04085    0.05338 = 
         0.09157   -0.00264    0.02230    0.00269 
AFIX  13 
H69A  2   -0.006854    0.685005    0.341577    11.00000   -1.20000 
AFIX   0 
C70   1   -0.106624    0.691389    0.321610    11.00000    0.12174    0.08594 = 
         0.07549   -0.02098   -0.00263   -0.03405 
AFIX 137 
H70A  2   -0.147117    0.716459    0.333112    11.00000   -1.50000 
H70B  2   -0.110259    0.626506    0.320591    11.00000   -1.50000 
H70C  2   -0.101343    0.714248    0.291674    11.00000   -1.50000 
AFIX   0 
C71   1   -0.057482    0.687672    0.398927    11.00000    0.07280    0.07630 = 
         0.10020    0.02306   -0.01722   -0.02640 
AFIX 137 
H71A  2   -0.021968    0.711744    0.419233    11.00000   -1.50000 
H71B  2   -0.056712    0.622653    0.400342    11.00000   -1.50000 
H71C  2   -0.100820    0.709375    0.407531    11.00000   -1.50000 
AFIX   0 
C72   1    0.101408    0.978634    0.312211    11.00000    0.05039    0.03895 = 
         0.07270    0.00413    0.00183    0.00561 
AFIX  13 
H72A  2    0.119132    0.933491    0.291728    11.00000   -1.20000 
AFIX   0 
C73   1    0.154616    0.995083    0.349368    11.00000    0.05486    0.07814 = 
         0.10197   -0.00586   -0.00601   -0.00848 
AFIX 137 
H73A  2    0.138124    1.038477    0.370222    11.00000   -1.50000 
H73B  2    0.195024    1.018155    0.336881    11.00000   -1.50000 
H73C  2    0.165008    0.939223    0.364959    11.00000   -1.50000 
AFIX   0 
C74   1    0.087661    1.063619    0.285847    11.00000    0.08345    0.06463 = 
         0.13084    0.04138    0.02980    0.01942 
AFIX 137 
H74A  2    0.055104    1.051485    0.261031    11.00000   -1.50000 
H74B  2    0.129271    1.085200    0.274388    11.00000   -1.50000 
H74C  2    0.069765    1.108849    0.305161    11.00000   -1.50000 
AFIX   0 
C80   1    0.122133    0.764441    0.418766    11.00000    0.03335    0.03742 = 
         0.04041   -0.00658   -0.00101    0.00292 
AFIX  43 
H80A  2    0.083479    0.800980    0.417211    11.00000   -1.20000 
AFIX   0 
N81   4    0.140229    0.749691    0.460114    11.00000    0.03084    0.04252 = 
         0.03665   -0.00628   -0.00081    0.00169 
AFIX  66 
PART   1 
C82   1    0.093129    0.778799    0.491525    21.00000    0.03533    0.07851 = 
         0.03422   -0.01273   -0.00470    0.01381 
C83   1    0.082585    0.868426    0.499592    21.00000    0.05508    0.08830 = 
         0.06735   -0.03807   -0.01182    0.02986 
C84   1    0.037326    0.894131    0.530091    21.00000    0.08721    0.15791 = 
         0.07899   -0.06384   -0.01833    0.06621 
AFIX  43 
H84A  2    0.030120    0.955388    0.535605    21.00000   -1.20000 
AFIX  65 
C85   1    0.002611    0.830209    0.552522    21.00000    0.08037    0.22820 = 
         0.05697   -0.02552    0.01338    0.06257 
AFIX  43 
H85A  2   -0.028322    0.847778    0.573367    21.00000   -1.20000 
AFIX  65 
C86   1    0.013154    0.740582    0.544455    21.00000    0.05845    0.20905 = 
         0.04759    0.01714    0.01286    0.03034 
AFIX  43 
H86A  2   -0.010572    0.696894    0.559785    21.00000   -1.20000 
AFIX  65 
C87   1    0.058413    0.714875    0.513956    21.00000    0.04685    0.10616 = 
         0.04299    0.00288    0.00191    0.01215 
AFIX   0 
C88   1    0.115301    0.940043    0.473765    21.00000    0.09463    0.05788 = 
         0.14531   -0.04086   -0.00265    0.02048 
AFIX 137 
H88A  2    0.120465    0.993736    0.491990    21.00000   -1.50000 
H88B  2    0.087444    0.953361    0.446766    21.00000   -1.50000 
H88C  2    0.159279    0.919624    0.465736    21.00000   -1.50000 
AFIX   0 
C89   1    0.065105    0.618812    0.503137    21.00000    0.05675    0.11336 = 
         0.07165    0.03530    0.00972   -0.01005 
AFIX 137 
H89A  2    0.031833    0.584626    0.518302    21.00000   -1.50000 
H89B  2    0.109959    0.598294    0.512964    21.00000   -1.50000 
H89C  2    0.057923    0.610371    0.471032    21.00000   -1.50000 
AFIX  66 
PART   2 
SAME C82 > C89 
C82'  1    0.092563    0.757301    0.493533   -21.00000    0.03981 
C83'  1    0.076650    0.841395    0.508628   -21.00000    0.05879 
C84'  1    0.027994    0.851276    0.538976   -21.00000    0.04976 
AFIX  43 
H84B  2    0.017119    0.908751    0.549292   -21.00000   -1.20000 
AFIX  65 
C85'  1   -0.004751    0.777062    0.554228   -21.00000    0.06310 
AFIX  43 
H85B  2   -0.038005    0.783816    0.574969   -21.00000   -1.20000 
AFIX  65 
C86'  1    0.011161    0.692968    0.539134   -21.00000    0.06008 
AFIX  43 
H86B  2   -0.011219    0.642246    0.549558   -21.00000   -1.20000 
AFIX  65 
C87'  1    0.059817    0.683086    0.508786   -21.00000    0.02600 
AFIX   0 
C88'  1    0.107717    0.923969    0.491531   -21.00000    0.06359 
AFIX 137 
H88D  2    0.088496    0.976082    0.505378   -21.00000   -1.50000 
H88E  2    0.098987    0.927289    0.459295   -21.00000   -1.50000 
H88F  2    0.155997    0.922566    0.498732   -21.00000   -1.50000 
AFIX   0 
C89'  1    0.075017    0.593222    0.489955   -21.00000    0.04805 
AFIX 137 
H89D  2    0.084018    0.550894    0.514238   -21.00000   -1.50000 
H89E  2    0.114259    0.597610    0.472389   -21.00000   -1.50000 
H89F  2    0.036662    0.572712    0.470991   -21.00000   -1.50000 
AFIX   0 
PART   0 
C90   1    0.346504    0.585016    0.352624    11.00000    0.03450    0.03138 = 
         0.04347   -0.00092    0.00204    0.00203 
AFIX  43 
H90A  2    0.373576    0.535081    0.346916    11.00000   -1.20000 
AFIX   0 
N91   4    0.376700    0.658326    0.342923    11.00000    0.03194    0.03054 = 
         0.03771   -0.00153    0.00308    0.00122 
C92   1    0.443035    0.650100    0.326598    11.00000    0.03500    0.02768 = 
         0.05615   -0.00480    0.01014   -0.00132 
C93   1    0.496916    0.622857    0.354976    11.00000    0.03746    0.03593 = 
         0.07379   -0.00460    0.00183    0.00470 
C94   1    0.560144    0.621253    0.337852    11.00000    0.03553    0.04690 = 
         0.11620   -0.00651    0.00758    0.00527 
AFIX  43 
H94A  2    0.597810    0.604552    0.356637    11.00000   -1.20000 
AFIX   0 
C95   1    0.568846    0.643335    0.294441    11.00000    0.04993    0.05308 = 
         0.12201   -0.00687    0.04105   -0.00268 
AFIX  43 
H95A  2    0.612278    0.643124    0.283674    11.00000   -1.20000 
AFIX   0 
C96   1    0.514954    0.665541    0.266879    11.00000    0.06938    0.04209 = 
         0.08419   -0.00741    0.04049   -0.00851 
AFIX  43 
H96A  2    0.521271    0.678819    0.236702    11.00000   -1.20000 
AFIX   0 
C97   1    0.450747    0.669207    0.281983    11.00000    0.05582    0.03009 = 
         0.05994   -0.00382    0.02176   -0.00399 
C98   1    0.489541    0.592310    0.401614    11.00000    0.05490    0.06154 = 
         0.07226    0.00002   -0.01159    0.01598 
AFIX 137 
H98A  2    0.450427    0.620810    0.413274    11.00000   -1.50000 
H98B  2    0.529586    0.608462    0.420107    11.00000   -1.50000 
H98C  2    0.483790    0.527687    0.401954    11.00000   -1.50000 
AFIX   0 
C99   1    0.392011    0.689231    0.250615    11.00000    0.07549    0.04495 = 
         0.04613    0.00063    0.01262    0.00061 
AFIX 137 
H99A  2    0.362113    0.637737    0.248685    11.00000   -1.50000 
H99B  2    0.407441    0.702341    0.221199    11.00000   -1.50000 
H99C  2    0.367994    0.740734    0.261409    11.00000   -1.50000 
AFIX   0 
PART   1 
O100  5    0.221958    0.174670    0.575236    31.00000    0.06093    0.07449 = 
         0.06700   -0.00151    0.00747    0.01385 
C101  1    0.280439    0.151114    0.599942    31.00000    0.05861    0.09730 = 
         0.11424    0.01571    0.00284    0.02041 
AFIX  23 
H10D  2    0.319584    0.172397    0.584659    31.00000   -1.20000 
H10E  2    0.283328    0.085620    0.602223    31.00000   -1.20000 
AFIX   0 
C102  1    0.281585    0.189224    0.643921    31.00000    0.08814    0.22374 = 
         0.07583    0.03655   -0.00826    0.03636 
AFIX  33 
H10L  2    0.322942    0.171951    0.660701    31.00000   -1.50000 
H10M  2    0.279397    0.254099    0.641659    31.00000   -1.50000 
H10N  2    0.243192    0.167442    0.659199    31.00000   -1.50000 
AFIX   0 
C103  1    0.217442    0.136393    0.534234    31.00000    0.11618    0.12891 = 
         0.08127   -0.03705    0.02983   -0.03335 
AFIX  23 
H10F  2    0.215425    0.070975    0.537155    31.00000   -1.20000 
H10G  2    0.257285    0.151664    0.518109    31.00000   -1.20000 
AFIX   0 
C104  1    0.156085    0.169396    0.509158    31.00000    0.22234    0.08020 = 
         0.09996    0.01340   -0.06406   -0.03351 
AFIX  33 
H10O  2    0.152511    0.142160    0.479649    31.00000   -1.50000 
H10P  2    0.116819    0.153639    0.525161    31.00000   -1.50000 
H10Q  2    0.158562    0.234101    0.506169    31.00000   -1.50000 
AFIX   0 
PART   2 
O105  5    0.214120    0.145075    0.570363   -31.00000    0.11081 
C106  1    0.279109    0.115696    0.585588   -31.00000    0.10327 
AFIX  23 
H10H  2    0.313649    0.158420    0.577275   -31.00000   -1.20000 
H10I  2    0.289034    0.056704    0.573128   -31.00000   -1.20000 
AFIX   0 
C107  1    0.276007    0.110943    0.634971   -31.00000    0.09435 
AFIX  33 
H10R  2    0.319192    0.091020    0.648351   -31.00000   -1.50000 
H10S  2    0.265621    0.169849    0.646479   -31.00000   -1.50000 
H10T  2    0.241180    0.068852    0.642361   -31.00000   -1.50000 
AFIX   0 
C108  1    0.208230    0.150449    0.524794   -31.00000    0.07400 
AFIX  23 
H10J  2    0.217724    0.091574    0.512042   -31.00000   -1.20000 
H10K  2    0.241641    0.192998    0.514678   -31.00000   -1.20000 
AFIX   0 
C109  1    0.141122    0.179331    0.508569   -31.00000    0.05874 
AFIX  33 
H10U  2    0.138717    0.182417    0.476114   -31.00000   -1.50000 
H10V  2    0.108001    0.136736    0.518071   -31.00000   -1.50000 
H10W  2    0.131903    0.238098    0.520705   -31.00000   -1.50000 
AFIX   0 
PART  -1 
O110  5    0.504494    0.001745    0.505730    40.50000    0.04293 
C111  1    0.477907   -0.022220    0.543084    40.50000    0.05364 
AFIX  23 
H11A  2    0.431242   -0.041808    0.536553    40.50000   -1.20000 
H11B  2    0.477558    0.029098    0.563547    40.50000   -1.20000 
AFIX   0 
C112  1    0.517026   -0.094836    0.563996    40.50000    0.04458 
AFIX  33 
H11C  2    0.497342   -0.112401    0.591527    40.50000   -1.50000 
H11D  2    0.516842   -0.145700    0.543756    40.50000   -1.50000 
H11E  2    0.563050   -0.074959    0.570687    40.50000   -1.50000 
AFIX   0 
C113  1    0.467852    0.053756    0.476445    40.50000    0.04766 
AFIX  23 
H11F  2    0.453415    0.108123    0.491573    40.50000   -1.20000 
H11J  2    0.427471    0.021204    0.465068    40.50000   -1.20000 
AFIX   0 
C114  1    0.507301    0.077600    0.440158    40.50000    0.13071 
AFIX  33 
H11G  2    0.480744    0.115009    0.419176    40.50000   -1.50000 
H11H  2    0.546960    0.110379    0.451513    40.50000   -1.50000 
H11I  2    0.521072    0.023652    0.425066    40.50000   -1.50000 
AFIX   0 
PART  -2 
O115  5    0.476679   -0.006722    0.508481   -40.50000    0.09172 
C116  1    0.460575   -0.019751    0.550662   -40.50000    0.08001 
AFIX  23 
H11K  2    0.411514   -0.024545    0.551653   -40.50000   -1.20000 
H11O  2    0.475874    0.031382    0.569235   -40.50000   -1.20000 
AFIX   0 
C117  1    0.491891   -0.100438    0.567771   -40.50000    0.07142 
AFIX  33 
H11L  2    0.480162   -0.109834    0.598405   -40.50000   -1.50000 
H11M  2    0.476248   -0.150939    0.549472   -40.50000   -1.50000 
H11N  2    0.540454   -0.095145    0.567013   -40.50000   -1.50000 
AFIX   0 
C118  1    0.444500    0.060954    0.487678   -40.50000    0.06516 
AFIX  23 
H11S  2    0.446140    0.113768    0.507230   -40.50000   -1.20000 
H11T  2    0.397080    0.044777    0.481216   -40.50000   -1.20000 
AFIX   0 
C119  1    0.474304    0.081947    0.447060   -40.50000    0.13531 
AFIX  33 
H11P  2    0.450136    0.131455    0.432381   -40.50000   -1.50000 
H11Q  2    0.521062    0.098810    0.453517   -40.50000   -1.50000 
H11R  2    0.472072    0.029916    0.427540   -40.50000   -1.50000 
PART   0 
  
AFIX   0 
HKLF 4 
  
  
  
  
REM  MRC2339 in P2(1)/c 
REM wR2 = 0.1316, GooF = S = 1.031, Restrained GooF = 1.029 for all data 
REM R1 = 0.0454 for 13517 Fo > 4sig(Fo) and 0.0614 for all 17484 data 
REM 1055 parameters refined using 232 restraints 
  
END 
  
WGHT      0.0644      0.7242 
  
REM Highest difference peak  0.388,  deepest hole -0.209,  1-sigma level  0.038 
Q1    1   0.4876  0.0432  0.4634  11.00000  0.05    0.26 
Q2    1   0.3608  0.0211  0.5023  11.00000  0.05    0.24 
Q3    1   0.3093  0.5796  0.3702  11.00000  0.05    0.24 
Q4    1  -0.1234  0.7210  0.2966  11.00000  0.05    0.23 
Q5    1   0.2667  0.6594  0.5031  11.00000  0.05    0.23 
Q6    1   0.3269  0.7997  0.3932  11.00000  0.05    0.22 
Q7    1   0.4646  0.9347  0.3108  11.00000  0.05    0.20 
Q8    1  -0.0093  0.8579  0.2502  11.00000  0.05    0.20 
Q9    1   0.4409  0.0205  0.5295  11.00000  0.05    0.20 
Q10   1   0.1750  0.7179  0.4675  11.00000  0.05    0.19 
;
_shelx_res_checksum              24319

_shelx_hkl_file                  
; 
   0   0  -3 112.331 48.7099   6 
   0   0  -4 33495.2 646.487   6 
   0   0  -5 18.3421 70.7334   6 
   0   0  -6 104914. 1420.39   6 
   0   0  -7 98.6520 101.651   6 
   0   0  -8 356573. 3054.84   6 
   0   0   9 103.919 36.5427   1 
   0   0  -9 216.868 129.084   6 
   0   0 -10 268063. 2996.70   6 
   0   0  10 253306. 1387.80   1 
   0   0 -11 35.0939 100.499   6 
   0   0  11-13.0393 21.1022   1 
   0   0  12 42870.3 501.388   1 
   0   0 -12 61936.4 1598.07   6 
   0   0 -13-85.5744 150.317   6 
   0   0 -14 581.998 202.740   6 
   0   0 -15-30.5488 148.918   6 
   0   0 -16 82198.2 2252.37   6 
   0   0 -17-164.558 175.469   6 
   0   0 -18 18698.9 1171.98   6 
   0   0 -19 76.1359 156.613   6 
   0   0 -20 3065.59 528.295   6 
   0   0 -21 164.054 168.563   6 
   0   0 -21 54.5869 64.1456   4 
   0   0 -21-34.4984 56.1678   5 
   0   0 -22 955.039 158.958   4 
   0   0 -22 1068.41 149.197   5 
   0   0 -22 1012.08 313.609   6 
   0   0 -23 31.1373 58.1770   5 
   0   0 -23-1.31846 76.5960   4 
   0   0 -23-144.681 176.888   6 
   0   0 -24 10560.5 514.366   4 
   0   0 -24 10082.4 464.357   5 
   0   0 -24 10281.1 1053.53   6 
   0   0 -25 100.267 77.4872   5 
   0   0 -25 311.194 267.967   6 
   0   0 -25 66.6567 70.2727   4 
   0   0 -26 579.714 135.971   5 
   0   0 -26 741.357 160.558   4 
   0   0 -27 86.5041 86.0725   4 
   0   0 -27 166.205 112.021   5 
   0   0 -28 20229.8 677.704   5 
   0   0 -28 20554.0 750.840   4 
   0   0 -29 19.2841 80.5430   5 
   0   0 -29-37.4377 103.238   4 
   0   0 -30 7957.79 417.993   5 
   0   0 -30 8654.90 478.412   4 
   0   0 -31-71.5750 102.794   4 
   0   0 -31 168.304 111.281   5 
   0   0 -32 1570.65 188.532   5 
   0   0 -32 1148.69 176.010   4 
   0   0 -33 186.696 104.893   4 
   0   0 -34 4024.59 284.694   4 
   0   0 -35 139.519 86.0755   4 
   0   0 -36 1905.81 168.344   4 
   0   0 -37 92.6906 53.6458   4 
   0  -1  -1 35896.5 498.235   1 
   0  -1   1 35307.6 479.123   1 
   0  -1   2 158170. 1010.69   1 
   0  -1  -2 164888. 1111.63   1 
   0  -1   3 14959.1 310.802   1 
   0   1  -3 14964.7 423.915   6 
   0  -1  -3 15186.8 358.252   1 
   0   1  -4 204189. 1727.67   6 
   0  -1  -4 205112. 1378.29   1 
   0  -1   5 23955.8 398.372   1 
   0  -1  -5 24152.5 651.393   6 
   0   1  -5 23387.2 646.970   6 
   0  -1  -6 10280.1 459.407   6 
   0  -1   6 9747.97 260.204   1 
   0   1  -6 9674.29 453.959   6 
   0  -1   7 16255.2 341.472   1 
   0   1  -7 16428.3 631.368   6 
   0  -1  -7 15200.0 602.927   6 
   0  -1   8 326606. 1557.97   1 
   0   1  -8 327950. 2968.23   6 
   0  -1  -8 327925. 3002.79   6 
   0   1  -9 126775. 1967.30   6 
   0  -1  -9 126866. 1986.76   6 
   0  -1 -10 54796.6 1392.42   6 
   0   1 -10 54520.8 1375.40   6 
   0   1 -11 59970.7 1525.39   6 
   0  -1 -11 59183.5 1525.54   6 
   0   1 -12 73234.1 1778.70   6 
   0  -1 -12 74844.2 1791.50   6 
   0  -1 -13 7028.25 592.146   6 
   0   1 -13 8662.64 650.232   6 
   0   1 -14 58908.3 1742.16   6 
   0  -1 -14 59322.5 1764.27   6 
   0  -1 -15 1429.35 310.210   6 
   0   1 -15 1021.61 260.610   6 
   0  -1 -16 18551.5 1076.26   6 
   0   1 -16 18825.2 1090.84   6 
   0  -1 -17 6015.36 643.827   6 
   0   1 -17 6663.55 679.226   6 
   0   1 -18 32125.8 1534.92   6 
   0  -1 -18 31160.8 1509.90   6 
   0  -1 -19 3270.88 541.528   6 
   0   1 -19 4000.89 560.491   6 
   0   1 -20 12502.9 1034.71   6 
   0  -1 -20 12861.1 1058.04   6 
   0  -1 -21 753.222 281.328   6 
   0  -1 -21 730.378 128.559   5 
   0  -1 -21 800.899 139.383   4 
   0   1 -21 698.168 117.471   5 
   0   1 -21 705.840 295.272   6 
   0   1 -21 750.464 134.518   4 
   0  -1 -22 136.652 177.378   6 
   0  -1 -22 95.4550 73.5807   4 
   0   1 -22-100.209 161.653   6 
   0  -1 -22-24.6628 72.3710   5 
   0   1 -22 111.268 75.6332   5 
   0   1 -22 164.240 96.6031   4 
   0  -1 -23 36.3392 65.8263   5 
   0   1 -23 22.4144 71.7377   4 
   0   1 -23 13.7867 59.8784   5 
   0  -1 -23 170.634 223.535   6 
   0  -1 -23-22.9986 70.8249   4 
   0  -1 -24 2944.05 584.229   6 
   0   1 -24 3977.05 289.565   5 
   0   1 -24 4136.30 327.476   4 
   0  -1 -24 3770.87 291.723   5 
   0  -1 -24 3781.44 311.307   4 
   0  -1 -25 3886.12 322.056   4 
   0  -1 -25 4024.11 306.011   5 
   0  -1 -25 3816.25 701.222   6 
   0   1 -25 3769.74 289.538   5 
   0   1 -25 3971.64 325.921   4 
   0  -1 -26 12164.6 1207.06   6 
   0  -1 -26 13222.3 592.502   4 
   0   1 -26 13373.1 544.221   5 
   0  -1 -26 12608.7 540.402   5 
   0   1 -26 12964.8 590.803   4 
   0  -1 -27 781.724 167.704   4 
   0   1 -27 811.086 165.561   4 
   0   1 -27 973.856 164.264   5 
   0  -1 -27 665.048 145.575   5 
   0   1 -28 4543.31 320.845   5 
   0  -1 -28 4614.56 334.954   5 
   0  -1 -28 4782.55 362.568   4 
   0   1 -28 4593.03 361.085   4 
   0   1 -29 1131.47 175.290   5 
   0  -1 -29 1005.40 168.214   5 
   0   1 -29 975.479 186.783   4 
   0  -1 -29 1103.25 203.143   4 
   0  -1 -30 2551.01 249.020   5 
   0   1 -30 2267.11 255.616   4 
   0  -1 -30 2416.83 263.859   4 
   0   1 -30 2280.43 229.026   5 
   0   1 -31-111.870 105.647   4 
   0   1 -31 0.37110 73.0515   5 
   0  -1 -31 100.783 99.5510   5 
   0  -1 -31-22.2083 99.7650   4 
   0   1 -32 573.664 145.076   4 
   0  -1 -32 528.783 138.228   5 
   0  -1 -32 353.708 128.540   4 
   0  -1 -33 7947.12 410.096   4 
   0   1 -33 7594.87 404.178   4 
   0  -1 -34 328.895 98.5288   4 
   0   1 -34 307.352 102.267   4 
   0  -1 -35 622.790 110.409   4 
   0   1 -35 673.817 120.061   4 
   0  -1 -36 250.407 73.9160   4 
   0   1 -36 303.644 86.1302   4 
   0   1 -37 1037.48 110.992   4 
   0  -1 -37 1247.22 120.283   4 
   0  -2   0 79644.9 1023.14   1 
   0  -2  -1 303042. 1992.58   1 
   0  -2   1 291917. 1951.83   1 
   0  -2  -2 134582. 1372.81   1 
   0  -2   2 130173. 1304.76   1 
   0  -2   3 72425.4 966.297   1 
   0  -2  -3 72178.3 1033.77   1 
   0  -2   4 26196.3 584.481   1 
   0  -2  -4 28193.2 657.205   1 
   0  -2   5 29274.1 616.868   1 
   0  -2  -5 31340.7 708.267   1 
   0  -2   6 15706.5 455.137   1 
   0  -2  -6 17025.5 537.111   1 
   0  -2   7 5847.24 271.112   1 
   0  -2  -8 2834.45 314.838   6 
   0   2  -8 2952.07 307.871   6 
   0  -2   8 3090.24 196.370   1 
   0  -2  -9 34830.1 1096.86   6 
   0   2  -9 35026.2 1084.84   6 
   0  -2   9 35194.3 641.087   1 
   0  -2  10 5308.29 242.355   1 
   0  -2 -10 4480.87 424.574   6 
   0   2 -10 5101.37 447.374   6 
   0  -2 -11 16536.9 831.937   6 
   0   2 -11 16093.6 809.973   6 
   0  -2  11 15559.8 382.192   1 
   0  -2 -12 1121.34 238.204   6 
   0   2 -12 1099.38 246.877   6 
   0  -2 -13 206.767 156.570   6 
   0   2 -13 140.882 144.964   6 
   0  -2 -14 7465.44 644.480   6 
   0   2 -14 7040.26 622.456   6 
   0  -2 -15-3.40467 127.692   6 
   0   2 -15 8.76955 141.176   6 
   0  -2 -16 25260.4 1286.65   6 
   0   2 -16 24733.3 1252.20   6 
   0  -2 -17 45662.1 1786.38   6 
   0   2 -17 44549.4 1759.31   6 
   0   2 -18 13656.6 1016.27   6 
   0  -2 -18 13166.3 1007.90   6 
   0  -2 -19 1724.79 369.586   6 
   0  -2 -20 5176.33 670.125   6 
   0   2 -21 135.866 81.5961   4 
   0  -2 -21 93.7002 66.7206   4 
   0  -2 -21 30.9851 60.3267   5 
   0  -2 -21 155.530 168.540   6 
   0   2 -21-3.62659 56.5382   5 
   0  -2 -22 15261.1 571.714   4 
   0  -2 -22 14838.8 1236.91   6 
   0   2 -22 15961.1 605.038   4 
   0  -2 -22 15147.6 550.219   5 
   0   2 -22 15348.9 530.280   5 
   0  -2 -23 7128.18 409.414   4 
   0  -2 -23 7654.09 925.321   6 
   0   2 -23 7483.03 383.354   5 
   0   2 -23 7480.72 433.178   4 
   0  -2 -23 7663.39 402.713   5 
   0  -2 -24 4551.60 319.429   5 
   0  -2 -24 4276.52 688.461   6 
   0  -2 -24 4423.74 333.742   4 
   0   2 -24 4465.81 344.113   4 
   0   2 -24 4314.91 295.609   5 
   0   2 -25 7705.98 454.466   4 
   0   2 -25 8059.20 407.803   5 
   0  -2 -25 7761.87 972.692   6 
   0  -2 -25 8193.15 454.956   4 
   0  -2 -25 7828.86 424.450   5 
   0   2 -26 13606.9 536.538   5 
   0  -2 -26 13590.4 562.905   5 
   0  -2 -26 13139.2 584.467   4 
   0   2 -26 14375.8 623.786   4 
   0  -2 -26 12601.0 1228.29   6 
   0  -2 -27-26.7026 85.2831   4 
   0  -2 -27 41.6419 71.5901   5 
   0   2 -27-91.2878 118.590   4 
   0   2 -27 27.3150 88.3836   5 
   0  -2 -28 1046.58 185.382   4 
   0   2 -28 1012.04 188.497   4 
   0  -2 -28 1194.48 189.250   5 
   0   2 -28 1131.36 170.265   5 
   0   2 -29 869.376 178.788   4 
   0  -2 -29 887.517 155.786   5 
   0   2 -29 860.925 140.401   5 
   0  -2 -29 786.173 174.347   4 
   0  -2 -30 1819.72 231.998   4 
   0   2 -30 1693.40 198.567   5 
   0  -2 -30 1503.54 200.991   5 
   0   2 -30 1623.84 223.676   4 
   0   2 -31 953.074 179.921   4 
   0  -2 -31 953.183 159.482   5 
   0  -2 -31 933.095 176.599   4 
   0   2 -32 1285.31 191.081   4 
   0  -2 -32 1280.40 185.705   4 
   0  -2 -32 1346.90 180.568   5 
   0  -2 -33-107.980 89.4975   4 
   0   2 -33 50.9974 79.0508   4 
   0  -2 -34 2157.78 205.924   4 
   0   2 -34 2274.18 210.574   4 
   0   2 -35 144.649 73.6921   4 
   0  -2 -35 52.8074 64.7984   4 
   0  -2 -36-5.83733 48.8963   4 
   0   2 -36 58.6890 50.7579   4 
   0  -2 -37 146.646 49.9799   4 
   0  -3   0-16.1290 58.2079   1 
   0  -3  -1 113186. 1508.58   1 
   0  -3   1 114519. 1489.06   1 
   0  -3   2 94.9989 73.0178   1 
   0  -3  -2 94.8896 71.3638   1 
   0  -3  -3 118076. 1588.24   1 
   0  -3   3 119861. 1525.65   1 
   0  -3  -4 42576.2 960.322   1 
   0  -3   4 40643.8 888.975   1 
   0  -3  -5 166370. 1929.18   1 
   0  -3   5 161967. 1769.83   1 
   0  -3   6 32093.5 779.259   1 
   0  -3  -6 31165.9 862.957   1 
   0  -3   7 2016.41 203.130   1 
   0  -3  -7 2189.85 238.908   1 
   0  -3   8 6738.78 359.385   1 
   0  -3   9 7272.28 364.658   1 
   0  -3  10 10205.6 422.846   1 
   0  -3 -10 10596.3 679.062   6 
   0  -3  11 101.984 51.5264   1 
   0  -3 -11 314.684 159.968   6 
   0  -3 -12 18299.8 971.038   6 
   0  -3  12 17784.4 503.920   1 
   0  -3 -13 10165.3 756.627   6 
   0  -3 -14 14606.8 944.157   6 
   0  -3 -15 42237.1 1660.67   6 
   0  -3 -16 2449.10 442.933   6 
   0  -3 -17 583.806 205.575   6 
   0  -3 -18 13880.8 1054.42   6 
   0  -3 -19 472.448 271.076   6 
   0  -3 -20 17825.4 1287.16   6 
   0   3 -20 18356.6 622.699   4 
   0  -3 -20 18004.7 583.187   4 
   0  -3 -20 17667.3 569.658   5 
   0   3 -21 1906.33 184.159   5 
   0  -3 -21 2204.49 213.541   5 
   0   3 -21 1894.68 208.895   4 
   0  -3 -21 2054.20 210.725   4 
   0   3 -22 308.873 86.9905   5 
   0  -3 -22 251.187 89.3670   5 
   0  -3 -22 305.110 104.031   4 
   0   3 -22 167.911 84.7697   4 
   0   3 -23-20.1567 80.1747   4 
   0  -3 -23 77.5026 76.2868   4 
   0   3 -23 62.2707 70.8863   5 
   0  -3 -23 229.379 192.055   6 
   0  -3 -23 70.9701 75.6405   5 
   0  -3 -24 4737.79 328.327   5 
   0  -3 -24 4901.90 742.606   6 
   0   3 -24 5181.13 322.065   5 
   0  -3 -24 5094.23 351.048   4 
   0   3 -24 5092.46 364.723   4 
   0  -3 -25 373.511 114.033   5 
   0   3 -25 363.761 122.493   4 
   0  -3 -25 748.721 321.314   6 
   0   3 -25 575.278 119.644   5 
   0  -3 -25 482.651 136.778   4 
   0  -3 -26 5311.53 373.514   4 
   0   3 -26 5105.33 324.038   5 
   0   3 -26 4964.13 378.626   4 
   0  -3 -26 5298.40 355.862   5 
   0  -3 -27 834.208 153.070   5 
   0   3 -27 766.511 141.925   5 
   0  -3 -27 795.268 158.961   4 
   0   3 -27 832.342 164.371   4 
   0   3 -28 3657.94 276.800   5 
   0   3 -28 4101.37 343.593   4 
   0  -3 -28 4191.53 338.820   4 
   0  -3 -28 3937.50 313.278   5 
   0   3 -29 4746.51 366.114   4 
   0  -3 -29 4598.57 350.258   4 
   0  -3 -29 5022.53 346.960   5 
   0  -3 -30 464.498 134.641   5 
   0   3 -30 327.757 135.039   4 
   0  -3 -30 407.324 137.845   4 
   0  -3 -31 735.296 148.742   4 
   0  -3 -31 887.372 163.192   5 
   0   3 -31 552.303 141.267   4 
   0  -3 -32 313.460 108.314   5 
   0  -3 -32 402.199 122.962   4 
   0   3 -32 331.498 117.150   4 
   0   3 -33 2680.23 240.446   4 
   0  -3 -33 2510.12 229.625   4 
   0   3 -34 394.024 104.683   4 
   0  -3 -34 82.1584 69.8709   4 
   0  -3 -35 21.3197 59.4301   4 
   0   3 -35 8.65124 60.0487   4 
   0  -3 -36 323.257 75.0951   4 
   0  -3 -37 322.437 63.9299   4 
   0  -4   0 38769.0 1023.74   1 
   0  -4   1 6649.23 426.557   1 
   0  -4  -1 5986.73 412.733   1 
   0  -4   2 3745.19 328.046   1 
   0  -4  -2 3919.63 338.607   1 
   0  -4   3 158229. 2025.82   1 
   0  -4  -3 160925. 2145.70   1 
   0  -4  -4 408.049 127.187   1 
   0  -4   4 478.647 137.329   1 
   0  -4   5 26005.4 823.407   1 
   0  -4  -5 26109.7 888.524   1 
   0  -4  -6 31787.0 995.393   1 
   0  -4   6 30299.1 883.178   1 
   0  -4   7 10088.7 508.890   1 
   0  -4  -7 10775.0 585.403   1 
   0  -4   8 18352.0 680.689   1 
   0  -4  -8 19002.7 785.174   1 
   0  -4   9 554.403 127.537   1 
   0  -4  10 68042.8 1288.41   1 
   0  -4 -11 688.619 237.978   6 
   0  -4  11 575.063 120.952   1 
   0  -4 -12 2925.49 420.603   6 
   0  -4  12 2652.64 243.902   1 
   0  -4 -13 35.1804 140.955   6 
   0  -4 -14 917.977 278.015   6 
   0  -4 -15 5883.99 647.483   6 
   0  -4 -16 15916.4 1101.51   6 
   0  -4 -17 284.376 187.743   6 
   0  -4 -18 13364.5 1079.19   6 
   0   4 -19 4448.78 308.668   4 
   0  -4 -19 4314.58 645.905   6 
   0  -4 -19 4419.83 285.863   4 
   0  -4 -19 4067.78 271.172   5 
   0  -4 -20 28905.8 750.955   4 
   0  -4 -20 29714.5 1699.30   6 
   0  -4 -20 29517.9 741.051   5 
   0   4 -20 28387.9 790.246   4 
   0   4 -21 565.767 133.102   4 
   0  -4 -21 489.660 113.506   5 
   0  -4 -21 655.371 300.021   6 
   0  -4 -21 571.378 126.908   4 
   0  -4 -22 12487.7 525.785   4 
   0  -4 -22 12788.7 1178.71   6 
   0  -4 -22 11918.2 498.006   5 
   0   4 -22 11935.2 540.854   4 
   0   4 -23 20050.4 716.435   4 
   0  -4 -23 18033.1 1431.94   6 
   0  -4 -23 18873.2 639.936   5 
   0  -4 -23 18794.5 656.550   4 
   0  -4 -24 33388.5 896.339   4 
   0  -4 -24 35343.6 2043.25   6 
   0   4 -24 34488.3 951.376   4 
   0  -4 -24 34169.6 874.035   5 
   0   4 -25 79.6830 95.9419   4 
   0   4 -25 127.289 71.3586   5 
   0  -4 -25 169.357 95.7615   5 
   0  -4 -25 208.427 115.482   4 
   0  -4 -26 13211.2 579.159   4 
   0   4 -26 13364.5 609.386   4 
   0   4 -26 12296.2 478.789   5 
   0  -4 -26 13512.0 562.344   5 
   0   4 -27 26275.2 850.123   4 
   0  -4 -27 27864.7 802.028   5 
   0  -4 -27 27919.0 841.657   4 
   0  -4 -28 114.729 105.013   4 
   0   4 -28 137.599 98.2917   4 
   0  -4 -28 75.9004 97.1158   5 
   0  -4 -29 963.832 168.815   5 
   0  -4 -29 1006.73 184.218   4 
   0   4 -29 892.482 180.028   4 
   0   4 -30 4031.32 325.360   4 
   0  -4 -30 4359.53 313.144   5 
   0  -4 -30 4642.11 337.469   4 
   0   4 -31 83.1383 98.9372   4 
   0  -4 -31 23.0803 83.5419   5 
   0  -4 -31 75.6644 95.6383   4 
   0  -4 -32 1971.83 205.350   5 
   0   4 -32 1468.36 189.197   4 
   0  -4 -32 1765.38 206.725   4 
   0  -4 -33 479.303 116.274   4 
   0   4 -33 487.442 112.452   4 
   0  -4 -34 300.570 94.5429   4 
   0  -4 -35 2021.15 171.230   4 
   0  -4 -36 156.152 58.1381   4 
   0  -5   0-45.2012 98.1998   1 
   0  -5   1 2794.97 328.567   1 
   0  -5  -1 2738.44 323.643   1 
   0  -5   2 55746.4 1375.56   1 
   0  -5  -2 55889.2 1434.92   1 
   0  -5   3 19338.9 810.491   1 
   0  -5  -3 20447.6 871.871   1 
   0  -5   4 40713.7 1170.39   1 
   0  -5  -4 41990.3 1266.90   1 
   0  -5   5 57504.1 1391.94   1 
   0  -5  -5 59994.9 1523.80   1 
   0  -5  -6 703.647 193.525   1 
   0  -5   6 811.041 180.164   1 
   0  -5   7 729.869 174.478   1 
   0  -5  -7 763.363 199.757   1 
   0  -5   8 39341.2 1129.83   1 
   0  -5  -8 40799.9 1295.62   1 
   0  -5  -9 2741.43 342.155   1 
   0  -5   9 2719.57 302.429   1 
   0  -5  10 53536.4 1309.07   1 
   0  -5  11 7478.27 484.602   1 
   0  -5  12 484.916 126.395   1 
   0  -5 -12 214.901 186.230   6 
   0  -5 -13 848.409 254.459   6 
   0  -5 -14 18018.1 1139.37   6 
   0  -5 -15 59453.9 2132.92   6 
   0  -5 -16 47.7781 195.458   6 
   0  -5 -17 341.290 165.046   6 
   0  -5 -18 2047.84 192.735   4 
   0  -5 -18 1677.99 408.015   6 
   0  -5 -19 790.934 295.268   6 
   0  -5 -19 763.156 132.796   4 
   0   5 -19 956.603 153.226   4 
   0  -5 -19 862.285 133.897   5 
   0  -5 -20 3296.76 253.814   5 
   0  -5 -20 3506.96 629.246   6 
   0   5 -20 3852.26 300.284   4 
   0  -5 -20 3706.34 276.032   4 
   0   5 -21 3034.83 278.702   4 
   0  -5 -21 2631.08 238.026   4 
   0  -5 -21 2802.01 557.308   6 
   0  -5 -21 2792.39 243.488   5 
   0  -5 -22 833.942 144.045   5 
   0   5 -22 786.374 159.193   4 
   0  -5 -22 903.751 154.403   4 
   0  -5 -23 4101.36 304.405   5 
   0  -5 -23 3819.05 304.759   4 
   0  -5 -23 3841.34 644.864   6 
   0   5 -23 3737.92 314.447   4 
   0  -5 -24-98.8400 88.7154   4 
   0   5 -24-16.9945 88.3278   4 
   0  -5 -24 57.7264 78.0599   5 
   0   5 -25 95.3540 97.8667   4 
   0  -5 -25-66.5902 82.8006   4 
   0  -5 -25 109.585 82.3455   5 
   0   5 -26 332.023 135.643   4 
   0  -5 -26 362.321 120.635   4 
   0  -5 -26 337.677 111.890   5 
   0  -5 -27 3163.15 277.764   5 
   0   5 -27 2885.58 288.197   4 
   0  -5 -27 3114.38 288.885   4 
   0  -5 -28 3954.07 307.759   5 
   0   5 -28 4041.51 333.293   4 
   0  -5 -28 3716.60 311.572   4 
   0   5 -29 4795.15 355.205   4 
   0  -5 -29 5062.49 351.650   4 
   0  -5 -29 5097.07 339.776   5 
   0   5 -30 29.1796 100.340   4 
   0  -5 -30-13.3991 80.0746   4 
   0  -5 -30-81.2603 91.1131   5 
   0   5 -31 3023.45 268.379   4 
   0  -5 -31 3665.83 286.418   4 
   0  -5 -31 4028.02 281.566   5 
   0  -5 -32 730.059 136.011   4 
   0  -5 -32 613.863 120.450   5 
   0  -5 -33 148.881 75.6908   4 
   0  -5 -34 919.260 127.716   4 
   0  -5 -35-75.1468 54.4346   4 
   0  -5 -36 1470.17 119.017   4 
   0  -6   0 591.727 203.947   1 
   0  -6   1 14722.0 799.657   1 
   0  -6  -1 14360.2 798.748   1 
   0  -6  -2 81.3094 129.530   1 
   0  -6   2 350.963 153.898   1 
   0  -6   3 5824.06 499.460   1 
   0  -6  -3 4753.86 479.610   1 
   0  -6  -4 12423.7 759.288   1 
   0  -6   4 12020.7 711.928   1 
   0  -6   5 2032.16 298.499   1 
   0  -6  -5 1570.52 287.442   1 
   0  -6   6 1782.21 276.948   1 
   0  -6  -6 1524.04 297.363   1 
   0  -6  -7 11208.2 740.132   1 
   0  -6   7 11152.8 678.387   1 
   0  -6   8 55.7231 82.6586   1 
   0  -6  -8 101.326 135.819   1 
   0  -6   9 17853.3 854.817   1 
   0  -6  -9 17641.8 945.891   1 
   0  -6  10 256.885 120.069   1 
   0  -6  11 6798.27 526.754   1 
   0  -6  12 6165.44 492.484   1 
   0  -6 -13 8685.43 819.162   6 
   0  -6 -14 10358.6 914.785   6 
   0  -6 -15 28958.6 1555.85   6 
   0  -6 -16 614.526 270.195   6 
   0   6 -17 3.55808 73.0583   4 
   0  -6 -17 32.0457 169.510   6 
   0  -6 -17 230.395 73.3193   4 
   0  -6 -18 1184.07 156.401   4 
   0  -6 -18 1074.65 378.196   6 
   0   6 -18 1078.12 164.709   4 
   0  -6 -18 1124.87 148.393   5 
   0   6 -19 2221.61 232.939   4 
   0  -6 -19 1894.87 465.635   6 
   0  -6 -19 2081.12 200.778   5 
   0   6 -19 2008.23 184.794   3 
   0  -6 -19 2234.19 212.044   4 
   0  -6 -20 313.896 94.5688   4 
   0  -6 -20 236.956 83.7141   5 
   0  -6 -20 318.883 236.160   6 
   0   6 -20 241.357 94.0084   4 
   0   6 -20 170.825 79.3479   3 
   0  -6 -21 1394.69 427.953   6 
   0  -6 -21 1469.12 183.788   5 
   0   6 -21 1599.85 214.308   4 
   0  -6 -21 1415.72 174.309   4 
   0   6 -22 6533.27 414.471   4 
   0  -6 -22 6998.04 918.169   6 
   0  -6 -22 7063.45 401.218   4 
   0  -6 -22 6627.08 378.689   5 
   0  -6 -23 37266.1 2119.62   6 
   0  -6 -23 36995.8 921.897   4 
   0   6 -23 38388.6 998.167   4 
   0  -6 -23 37503.9 901.056   5 
   0  -6 -24 1468.55 197.751   4 
   0   6 -24 1619.29 227.381   4 
   0  -6 -24 1434.55 195.016   5 
   0  -6 -25 1819.55 214.926   5 
   0   6 -25 1821.22 234.789   4 
   0  -6 -25 1916.79 225.997   4 
   0   6 -26 1687.64 226.863   4 
   0  -6 -26 1700.65 206.643   5 
   0  -6 -26 1798.55 219.525   4 
   0  -6 -27 875.974 157.973   4 
   0   6 -27 883.538 171.958   4 
   0  -6 -27 909.963 161.583   5 
   0  -6 -28 187.341 101.753   5 
   0  -6 -28 53.3605 93.0771   4 
   0   6 -28 85.3395 101.910   4 
   0  -6 -29 2377.28 230.926   5 
   0  -6 -29 2452.18 240.457   4 
   0   6 -29 2172.38 238.379   4 
   0  -6 -30 3268.22 255.036   5 
   0  -6 -30 3441.57 275.158   4 
   0  -6 -31 2962.58 234.106   5 
   0  -6 -31 3061.21 246.945   4 
   0  -6 -32 795.624 132.007   4 
   0  -6 -33 1309.26 150.478   4 
   0  -6 -34 61.1204 53.5983   4 
   0  -6 -35 312.657 62.5070   4 
   0  -7   0 11.8552 152.421   1 
   0  -7   1 199.733 160.100   1 
   0  -7  -1 102.736 165.559   1 
   0  -7  -2 100.766 144.653   1 
   0  -7   2 318.899 179.669   1 
   0  -7  -3 12163.7 825.439   1 
   0  -7   3 13106.0 840.175   1 
   0  -7  -4 270.175 153.710   1 
   0  -7   4 105.245 98.5536   1 
   0  -7   5 23064.3 1093.29   1 
   0  -7  -5 23859.5 1157.01   1 
   0  -7  -6 21493.1 1112.59   1 
   0  -7   6 22265.7 1066.59   1 
   0  -7  -7 36261.4 1458.90   1 
   0  -7   7 37517.5 1373.94   1 
   0  -7  -8 4835.72 542.338   1 
   0  -7   8 4355.59 471.131   1 
   0  -7   9 18267.6 955.795   1 
   0  -7  10 3826.29 432.595   1 
   0  -7  11 4246.31 452.273   1 
   0  -7 -14 15507.3 1186.01   6 
   0  -7 -15 138.111 213.625   6 
   0  -7 -16 260.997 223.627   6 
   0   7 -16 157.547 71.6368   3 
   0  -7 -16 329.470 83.4687   4 
   0   7 -16 269.409 95.6585   4 
   0  -7 -17 439.799 90.8858   5 
   0   7 -17 535.189 99.5417   3 
   0  -7 -17 258.372 195.843   6 
   0  -7 -17 681.038 118.741   4 
   0   7 -17 550.929 126.561   4 
   0  -7 -18 2836.58 229.035   5 
   0   7 -18 3076.97 236.955   3 
   0   7 -18 3138.07 273.403   4 
   0  -7 -18 3069.63 247.245   4 
   0  -7 -18 3425.45 624.451   6 
   0   7 -19 843.181 133.143   3 
   0  -7 -19 1240.29 164.748   4 
   0  -7 -19 866.549 357.481   6 
   0   7 -19 1056.53 172.530   4 
   0  -7 -19 1040.73 146.112   5 
   0  -7 -20 262.821 91.6813   5 
   0   7 -20 310.192 119.530   4 
   0  -7 -20 210.351 80.0530   4 
   0  -7 -20 454.938 257.608   6 
   0   7 -20 205.799 79.0001   3 
   0  -7 -21 1504.18 414.688   6 
   0   7 -21 1666.04 221.892   4 
   0   7 -21 1896.98 194.759   3 
   0  -7 -21 2048.02 212.913   5 
   0  -7 -21 2179.64 222.406   4 
   0  -7 -22 6809.40 380.559   5 
   0  -7 -22 7446.65 958.610   6 
   0  -7 -22 7137.63 405.806   4 
   0   7 -22 7595.25 448.020   4 
   0  -7 -23 3238.76 281.378   4 
   0   7 -23 3667.02 323.627   4 
   0  -7 -23 3120.88 264.163   5 
   0  -7 -24 6352.64 389.647   4 
   0  -7 -24 6420.26 372.819   5 
   0   7 -24 6131.76 407.677   4 
   0  -7 -25-58.0036 86.0179   4 
   0  -7 -25-49.7961 75.6308   5 
   0  -7 -26 3595.43 296.995   4 
   0  -7 -26 3361.73 276.493   5 
   0  -7 -27 692.093 137.409   5 
   0  -7 -27 506.633 131.797   4 
   0  -7 -28 208.473 108.539   4 
   0  -7 -28 184.281 86.5858   5 
   0  -7 -29 64.0366 78.6287   4 
   0  -7 -29 122.680 90.5786   5 
   0  -7 -30 2707.79 232.700   4 
   0  -7 -30 2818.58 221.888   5 
   0  -7 -31 77.2122 78.4113   4 
   0  -7 -32 643.824 112.130   4 
   0  -7 -33 492.424 89.7082   4 
   0  -7 -34 770.178 96.8715   4 
   0  -8   0 4830.60 563.867   1 
   0  -8  -1 30632.7 1404.49   1 
   0  -8   1 31140.7 1398.38   1 
   0  -8   2 3531.37 481.855   1 
   0  -8  -2 3179.07 469.926   1 
   0  -8   3 55429.4 1869.35   1 
   0  -8  -3 54419.8 1889.28   1 
   0  -8   4 45575.5 1672.07   1 
   0  -8  -4 44279.9 1715.67   1 
   0  -8  -5 6565.35 673.535   1 
   0  -8   5 7117.57 656.198   1 
   0  -8  -6 9941.46 823.629   1 
   0  -8   6 10786.8 818.050   1 
   0  -8   7 9496.86 764.871   1 
   0  -8  -7 9165.79 795.948   1 
   0  -8  -8 1268.61 314.738   1 
   0  -8   8 1080.68 263.063   1 
   0  -8   9 8043.66 702.358   1 
   0  -8  10 11535.1 830.718   1 
   0  -8  11 99.8862 103.869   1 
   0   8 -14 14060.8 491.143   3 
   0  -8 -14 14832.4 1219.77   6 
   0  -8 -15 9980.87 1020.42   6 
   0   8 -15 10203.9 424.254   3 
   0  -8 -16 299.226 91.6287   4 
   0   8 -16 221.845 90.7428   3 
   0  -8 -17 2182.98 494.823   6 
   0  -8 -17 2865.99 236.353   4 
   0   8 -17 2471.99 224.334   3 
   0  -8 -18 2568.52 534.178   6 
   0   8 -18 2567.93 224.875   3 
   0  -8 -18 2600.09 234.479   4 
   0   8 -19 1846.00 193.732   3 
   0  -8 -19 1543.87 188.097   4 
   0  -8 -19 1660.03 178.002   5 
   0  -8 -19 1982.91 529.310   6 
   0  -8 -20 4823.91 306.597   5 
   0   8 -20 4753.84 310.372   3 
   0  -8 -20 5510.26 845.875   6 
   0  -8 -20 4811.50 322.623   4 
   0  -8 -21 5134.07 818.709   6 
   0  -8 -21 5209.95 345.509   4 
   0   8 -21 4900.15 308.059   3 
   0  -8 -21 5132.20 320.639   5 
   0  -8 -22 10636.9 491.487   4 
   0  -8 -22 11041.1 469.090   5 
   0   8 -22 11521.1 460.751   3 
   0   8 -23 5938.14 330.441   3 
   0  -8 -23 6289.58 382.938   4 
   0  -8 -23 6048.81 352.975   5 
   0  -8 -24 2063.71 231.997   4 
   0  -8 -24 2451.68 229.900   5 
   0  -8 -25 7891.97 395.651   5 
   0  -8 -25 7762.17 420.267   4 
   0  -8 -26 2214.80 232.503   4 
   0  -8 -26 2071.90 202.576   5 
   0  -8 -27 4903.62 304.464   5 
   0  -8 -27 5242.74 331.540   4 
   0  -8 -28 91.8194 91.3765   5 
   0  -8 -28-18.9836 65.4459   4 
   0  -8 -29 3354.15 255.686   4 
   0  -8 -30 68.4456 63.0803   4 
   0  -8 -31 1246.51 142.902   4 
   0  -8 -32 528.855 91.4220   4 
   0  -8 -33 57.8600 43.5471   4 
   0  -9   0 5.61642 134.447   1 
   0  -9  -1 880.329 259.448   1 
   0  -9   1 627.103 226.670   1 
   0  -9   2 9607.37 846.327   1 
   0  -9  -2 9883.84 876.432   1 
   0  -9  -3 1858.14 378.455   1 
   0  -9   3 2313.24 422.115   1 
   0  -9  -4 13374.8 1030.68   1 
   0  -9   4 12999.0 975.015   1 
   0  -9  -5-140.113 188.552   1 
   0  -9   5-181.609 154.892   1 
   0  -9  -6 10451.0 928.069   1 
   0  -9   6 10263.7 855.631   1 
   0  -9  -7 68.7184 138.859   1 
   0  -9   7 112.496 108.007   1 
   0  -9   8 256.226 162.264   1 
   0  -9   9 97.7946 120.584   1 
   0  -9  10 102.318 112.289   1 
   0   9 -10 382.537 97.7130   3 
   0  -9  11 1704.71 348.334   1 
   0   9 -11 1263.65 154.207   3 
   0   9 -12 3264.83 247.797   3 
   0   9 -13 2861.97 238.065   3 
   0  -9 -14 6.22954 219.539   6 
   0   9 -14 165.899 75.9524   3 
   0   9 -15 116.000 60.8844   3 
   0  -9 -15 106.355 263.198   6 
   0  -9 -16 376.121 289.547   6 
   0   9 -16 340.103 95.1103   3 
   0   9 -17 1116.86 158.664   3 
   0  -9 -17 1213.11 160.849   4 
   0  -9 -17 1074.66 368.759   6 
   0  -9 -18 613.641 121.304   4 
   0  -9 -18 693.108 313.236   6 
   0   9 -18 814.406 136.913   3 
   0  -9 -19 10.0233 64.3761   4 
   0   9 -19-24.6802 64.5228   3 
   0   9 -20-47.4002 63.1831   3 
   0  -9 -20-1.63171 77.8161   4 
   0   9 -21 2953.80 243.986   3 
   0  -9 -21 2911.37 257.235   4 
   0   9 -22 1113.00 153.940   3 
   0  -9 -22 1222.95 177.719   4 
   0  -9 -23 381.121 98.7904   5 
   0  -9 -23 394.984 125.049   4 
   0   9 -23 173.822 67.1037   3 
   0  -9 -24 91.6990 68.3731   5 
   0  -9 -24-13.7795 71.4777   4 
   0  -9 -25 302.360 99.4397   5 
   0  -9 -25 153.236 72.9695   4 
   0  -9 -26 2941.85 253.171   4 
   0  -9 -26 2617.48 209.830   5 
   0  -9 -27 777.792 136.123   4 
   0  -9 -28 2026.05 196.491   4 
   0  -9 -29 887.014 131.471   4 
   0  -9 -30 129.625 62.6965   4 
   0  -9 -31 474.799 88.7638   4 
   0  -9 -32 595.779 83.3229   4 
   0 -10   0 389.121 211.204   1 
   0 -10   1 103.089 186.283   1 
   0 -10  -1 266.149 192.234   1 
   0 -10   2 5863.18 708.732   1 
   0 -10  -2 5530.65 713.059   1 
   0 -10   3 6326.64 746.596   1 
   0 -10  -3 6144.23 745.347   1 
   0 -10  -4 460.179 222.302   1 
   0 -10   4 622.105 253.814   1 
   0 -10   5 958.124 295.970   1 
   0 -10  -5 1070.33 349.526   1 
   0  10  -5 923.831 135.793   3 
   0 -10   6 2705.44 496.210   1 
   0  10  -6 2708.51 224.618   3 
   0 -10  -6 3568.29 591.097   1 
   0  10  -7 686.675 127.598   3 
   0 -10   7 691.494 254.835   1 
   0  10   7 493.630 97.2002   3 
   0  10   8 284.938 90.8077   3 
   0 -10   8 512.281 230.518   1 
   0  10  -8 273.028 80.5607   3 
   0 -10   9 1009.30 319.289   1 
   0  10  -9 1145.53 156.491   3 
   0  10 -10 1945.88 200.004   3 
   0 -10  10 1942.32 407.957   1 
   0  10 -11 1454.94 177.882   3 
   0  10 -12 7002.34 375.032   3 
   0  10 -13 3899.13 288.487   3 
   0  10 -14 1529.35 190.015   3 
   0 -10 -14 2303.32 536.190   6 
   0 -10 -15-177.760 210.044   6 
   0  10 -15-32.0404 71.8397   3 
   0 -10 -16 1719.23 473.129   6 
   0 -10 -16 1943.65 204.180   4 
   0  10 -16 1746.79 199.780   3 
   0 -10 -17 14.8358 62.2919   4 
   0 -10 -17 90.7591 314.159   6 
   0  10 -17-56.6830 82.8554   3 
   0 -10 -18 5218.87 332.718   4 
   0  10 -18 5893.85 350.922   3 
   0  10 -19 1996.94 208.084   3 
   0 -10 -19 1965.48 211.982   4 
   0 -10 -20 2278.25 227.251   4 
   0  10 -20 2421.11 221.921   3 
   0 -10 -21 1002.20 156.809   4 
   0  10 -21 924.993 148.594   3 
   0 -10 -22 89.1747 73.6601   4 
   0  10 -22 90.8841 67.2407   3 
   0  10 -23 9577.41 400.889   3 
   0 -10 -23 10620.2 469.511   4 
   0  10 -24 187.070 73.3308   3 
   0 -10 -24 209.092 94.6211   4 
   0 -10 -25 870.921 143.384   4 
   0 -10 -26 601.692 117.098   4 
   0 -10 -27 207.495 82.8268   4 
   0 -10 -28 2077.89 183.247   4 
   0 -10 -29-69.5711 54.1408   4 
   0 -10 -30 1114.67 115.943   4 
   0 -10 -31 228.965 55.3222   4 
   0 -11   0-198.965 179.841   1 
   0  11   0-120.297 84.2565   3 
   0 -11  -1 1178.88 367.073   1 
   0  11   1 1029.21 155.534   3 
   0  11  -1 713.090 125.460   3 
   0 -11   1 1088.81 370.298   1 
   0  11  -2 23.4962 65.5900   3 
   0  11   2 111.068 79.4584   3 
   0 -11   2-103.050 125.764   1 
   0 -11  -2 5.77345 106.004   1 
   0  11   3 2824.63 232.096   3 
   0 -11   3 3361.11 578.616   1 
   0 -11  -3 3326.89 614.826   1 
   0  11  -3 3212.26 257.645   3 
   0  11   4 10.3703 61.2324   3 
   0  11  -4 158.564 71.0703   3 
   0 -11   5 5963.47 758.555   1 
   0  11   5 5617.77 334.100   3 
   0  11  -5 5889.82 343.252   3 
   0  11  -6 298.694 99.2369   3 
   0  11   6 182.075 80.5089   3 
   0  11   7 1102.37 153.513   3 
   0 -11   7 646.921 264.075   1 
   0  11  -7 1064.35 157.820   3 
   0 -11   8 1307.68 389.005   1 
   0  11  -8 934.069 150.399   3 
   0  11  -9 2207.56 220.163   3 
   0 -11   9 2558.79 516.298   1 
   0  11 -10 82.1889 85.3806   3 
   0  11 -11 301.839 106.837   3 
   0  11 -12 1537.73 193.595   3 
   0  11 -13 988.557 162.772   3 
   0  11 -14 4030.44 297.829   3 
   0 -11 -14 4133.44 731.303   6 
   0  11 -15 5589.82 350.154   3 
   0 -11 -16 713.531 136.734   4 
   0  11 -16 437.800 113.978   3 
   0 -11 -17 53.2189 80.4936   4 
   0  11 -17 11.4398 73.8885   3 
   0 -11 -18 55.1502 78.9810   4 
   0  11 -18-39.7962 91.2354   3 
   0 -11 -19 1035.76 150.160   4 
   0  11 -19 800.071 138.959   3 
   0  11 -20 1139.31 157.266   3 
   0 -11 -20 1120.72 158.828   4 
   0 -11 -21 3501.97 268.296   4 
   0  11 -21 3222.71 246.354   3 
   0 -11 -22 157.436 89.6940   4 
   0  11 -22 84.5721 59.1947   3 
   0 -11 -23 1479.55 177.568   4 
   0  11 -23 1189.14 144.210   3 
   0  11 -24 47.2321 53.0898   3 
   0 -11 -24 78.6923 66.9318   4 
   0 -11 -25 155.030 73.0165   4 
   0 -11 -26 2392.01 196.566   4 
   0 -11 -27 243.931 79.3512   4 
   0 -11 -28 507.597 88.3631   4 
   0 -11 -29 492.473 74.8487   4 
   0  12   0 6970.41 384.667   3 
   0 -12   1 853.781 326.645   1 
   0  12   1 1167.48 167.313   3 
   0  12  -1 1253.11 179.341   3 
   0  12  -2 4144.30 296.443   3 
   0  12   2 4197.55 303.359   3 
   0 -12   2 4053.14 666.681   1 
   0 -12   3 1238.40 405.770   1 
   0  12  -3 1421.55 188.093   3 
   0  12   3 1857.84 208.832   3 
   0 -12   4 28546.1 1763.40   1 
   0  12  -4 27196.3 759.689   3 
   0  12   4 27654.8 760.701   3 
   0  12  -5 22417.7 695.329   3 
   0  12   5 23247.4 696.572   3 
   0 -12   5 23342.4 1583.74   1 
   0  12  -6 3049.43 262.797   3 
   0  12   6 2675.45 245.770   3 
   0  12   7 3794.93 285.454   3 
   0  12  -7 3692.45 289.442   3 
   0  12  -8 944.253 151.437   3 
   0  12  -9 1649.02 203.847   3 
   0  12 -10 139.404 94.0530   3 
   0  12 -11 95.5788 84.0301   3 
   0  12 -12 3666.64 291.193   3 
   0  12 -13 3164.87 271.905   3 
   0  12 -14 40.3805 89.6460   3 
   0 -12 -15 2260.57 214.318   4 
   0  12 -15 2257.38 226.881   3 
   0 -12 -16 4820.82 314.882   4 
   0  12 -16 4839.44 324.592   3 
   0 -12 -17 1339.60 177.045   4 
   0  12 -17 1337.96 178.363   3 
   0  12 -18 223.419 101.334   3 
   0 -12 -18 105.607 65.5406   4 
   0 -12 -19 544.950 116.331   4 
   0  12 -19 598.171 127.612   3 
   0  12 -20 224.871 89.4875   3 
   0 -12 -20 175.359 63.5730   4 
   0 -12 -21 1710.90 186.364   4 
   0  12 -21 1695.97 172.920   3 
   0 -12 -22 3614.20 256.409   4 
   0  12 -22 3040.62 215.010   3 
   0  12 -23 1664.64 152.012   3 
   0 -12 -23 1887.95 178.332   4 
   0 -12 -24 647.880 110.730   4 
   0  12 -24 238.016 59.7219   3 
   0 -12 -25 126.089 61.1279   4 
   0 -12 -26 361.751 71.8065   4 
   0 -12 -27 1178.31 113.234   4 
   0  13   0 19.3297 80.8808   3 
   0  13  -1 7950.74 426.925   3 
   0  13   1 8199.16 432.995   3 
   0  13  -2 1376.75 183.745   3 
   0  13   2 1228.94 174.108   3 
   0  13  -3 109.088 78.2319   3 
   0  13   3 175.295 89.7904   3 
   0  13   4 4679.98 327.354   3 
   0  13  -4 4591.27 324.758   3 
   0  13   5 966.414 158.105   3 
   0  13  -5 991.037 169.296   3 
   0  13   6 4020.38 301.271   3 
   0  13  -6 3881.71 305.930   3 
   0  13  -7 877.672 162.843   3 
   0  13  -8 2354.27 241.028   3 
   0  13  -9 39.1166 77.7623   3 
   0  13 -10-35.5653 89.7899   3 
   0  13 -11-70.0531 102.655   3 
   0  13 -12 1183.73 171.128   3 
   0  13 -13 561.573 132.715   3 
   0  13 -14 2348.06 229.998   3 
   0 -13 -15 89.7078 81.1152   4 
   0  13 -15-6.13211 71.8195   3 
   0 -13 -16-73.3733 64.0493   4 
   0  13 -16-111.029 77.8337   3 
   0 -13 -17 1673.75 179.513   4 
   0  13 -17 1587.02 183.659   3 
   0 -13 -18 343.091 91.5291   4 
   0  13 -18 174.332 77.2617   3 
   0 -13 -19-22.7566 59.4643   4 
   0  13 -19 42.3602 62.3767   3 
   0  13 -20 241.031 81.5629   3 
   0 -13 -20 255.558 84.1432   4 
   0 -13 -21 557.850 100.714   4 
   0  13 -21 438.170 94.9690   3 
   0  13 -22 58.1192 46.8647   3 
   0 -13 -22-0.51099 47.9540   4 
   0 -13 -23 485.502 84.8930   4 
   0  13 -23 430.132 73.9038   3 
   0 -13 -24 19.2370 46.2952   4 
   0 -13 -25 471.247 70.8052   4 
   0  14   0 272.456 105.243   3 
   0  14  -1 6550.96 392.892   3 
   0  14   1 6408.27 389.931   3 
   0  14   2 1925.12 215.763   3 
   0  14  -2 1720.91 208.809   3 
   0  14   3 487.112 117.202   3 
   0  14  -3 545.488 129.590   3 
   0  14  -4 389.691 119.979   3 
   0  14   4 245.499 98.0319   3 
   0  14  -5 799.354 149.593   3 
   0  14  -6 8403.66 438.560   3 
   0  14  -7 289.325 102.769   3 
   0  14  -8 1256.24 187.185   3 
   0  14  -9 104.113 106.036   3 
   0  14 -10 65.7253 81.1686   3 
   0  14 -11 1732.64 201.736   3 
   0  14 -12 144.688 87.4041   3 
   0  14 -13 32.9661 76.4224   3 
   0 -14 -13 111.991 56.1412   4 
   0  14 -14 1508.23 182.296   3 
   0 -14 -14 1438.79 162.700   4 
   0  14 -15 14.2019 75.1083   3 
   0 -14 -15 5.79807 52.9031   4 
   0  14 -16 511.828 111.962   3 
   0 -14 -16 540.495 103.976   4 
   0 -14 -17 44.8943 48.2530   4 
   0  14 -17 95.1144 72.2586   3 
   0  14 -18 35.9775 50.9815   2 
   0  14 -18 30.8207 53.8726   3 
   0 -14 -18-28.9186 51.2400   4 
   0 -14 -19 534.876 91.2425   4 
   0  14 -19 610.266 103.035   3 
   0 -14 -20 2159.42 167.299   4 
   0  14 -20 1934.44 164.120   3 
   0  14 -21 391.683 72.0659   3 
   0 -14 -21 473.935 81.6147   4 
   0  14 -22 193.220 53.5083   3 
   0 -14 -22 135.789 44.6859   4 
   0  15   0 53.2749 75.3243   3 
   0  15  -1 772.016 151.497   3 
   0  15   1 656.071 147.265   3 
   0  15  -2 40.3073 88.0855   3 
   0  15   2-58.9905 80.6854   3 
   0  15  -3 5257.57 343.226   3 
   0  15  -4 1624.77 199.805   3 
   0  15  -5 364.048 115.126   3 
   0  15  -6 1159.39 175.535   3 
   0  15   7 2043.56 189.563   2 
   0  15  -7 2061.81 219.765   3 
   0  15  -8 253.053 110.983   3 
   0  15  -9 412.416 104.485   3 
   0  15 -10 1975.96 208.237   3 
   0  15 -11 157.846 87.1201   3 
   0  15 -12 32.8366 75.4345   3 
   0 -15 -12 139.616 61.7187   4 
   0  15 -13 62.9212 73.8590   3 
   0 -15 -13 44.8975 49.3482   4 
   0 -15 -14 207.650 64.9932   4 
   0  15 -14 139.614 75.5703   3 
   0  15 -15 1152.70 137.665   3 
   0 -15 -15 1000.89 121.078   4 
   0 -15 -16 743.242 100.797   4 
   0  15 -16 574.929 101.068   3 
   0  15 -16 554.158 98.3018   2 
   0 -15 -17 115.541 53.2093   4 
   0  15 -17 34.5370 56.4586   3 
   0  15 -17-18.7609 52.2385   2 
   0 -15 -18 133.933 50.5101   4 
   0  15 -18 164.931 59.6797   3 
   0  15 -18 6.43794 31.2502   2 
   0  15 -19 595.605 85.7679   3 
   0  15 -20 76.5291 35.1185   3 
   0  16  -1 9457.00 429.900   3 
   0  16  -2 2515.37 232.400   3 
   0  16  -3 874.862 151.061   3 
   0  16  -4 5543.22 332.353   3 
   0  16   4 5128.92 301.476   2 
   0  16   5 1742.28 175.819   2 
   0  16  -5 1910.11 204.118   3 
   0  16  -6 8.96256 73.5316   3 
   0  16   6-85.6542 70.5377   2 
   0  16  -7 450.711 104.494   3 
   0  16  -8 30.6029 70.9457   3 
   0  16  -9 1786.73 180.832   3 
   0  16 -10 509.016 112.693   3 
   0  16 -11 298.769 91.5624   3 
   0  16 -12-1.40300 55.6184   3 
   0  16 -13 1715.99 162.984   3 
   0  16 -13 1420.05 149.691   2 
   0  16 -14 1787.07 156.784   3 
   0  16 -14 1587.63 153.125   2 
   0  16 -15 37.3735 52.3433   3 
   0  16 -15 76.3001 58.1905   2 
   0  16 -16 10.7429 44.6976   3 
   0  16 -16-68.9357 54.0080   2 
   0  16 -17 10.0584 35.2131   3 
   0  16 -17-22.1942 29.1108   2 
   0  16 -18 13.4160 30.9411   3 
   0  17   0 2.03781 57.9163   2 
   0  17  -1 947.711 135.460   2 
   0  17   1 854.348 107.732   2 
   0  17  -2 2273.36 197.660   2 
   0  17   2 2264.01 189.558   2 
   0  17   3-6.50324 49.9385   2 
   0  17   4 3178.11 207.065   2 
   0  17   5 222.508 61.1530   2 
   0  17  -5 544.105 109.663   3 
   0  17  -6 3627.71 235.559   3 
   0  17  -6 3286.29 232.510   2 
   0  17  -7 28.0266 62.4185   2 
   0  17  -7 26.7019 64.9686   3 
   0  17  -8 52.3532 59.0889   2 
   0  17  -8 286.856 86.5264   3 
   0  17  -9 18.6183 59.5236   2 
   0  17  -9-1.73402 52.3485   3 
   0  17 -10 287.394 70.3411   2 
   0  17 -10 268.778 77.5388   3 
   0  17 -11-44.9069 48.4848   3 
   0  17 -11-13.5185 46.1131   2 
   0  17 -12 1521.86 138.080   2 
   0  17 -12 1716.04 142.699   3 
   0  17 -13 9.89746 39.6182   2 
   0  17 -13 99.7016 54.1285   3 
   0  17 -14 36.8195 38.1486   3 
   0  17 -14 3.11768 34.8169   2 
   0  18   0 1877.58 145.242   2 
   0  18   1 77.2581 48.4930   2 
   0  18  -1 73.9819 47.3672   2 
   0  18   2-52.7874 45.0137   2 
   0  18  -2 0.21190 49.1529   2 
   0  18  -3-4.27286 45.7858   2 
   0  18  -4 247.895 66.6627   2 
   0  18  -5-80.4087 54.6257   2 
   0  18  -6 1176.55 117.049   2 
   0  18  -7 872.954 99.7867   2 
   0  18  -8 32.4018 38.7316   2 
   0  18  -9 116.948 43.5196   2 
   0  18 -10-36.9088 33.6121   2 
   1   0 -37 12.1271 41.3656   4 
   1   0 -36 605.865 106.149   4 
   1   0 -35 73.2061 77.6813   4 
   1   0 -34-1.44020 77.8350   4 
   1   0 -33 39.8906 99.1784   4 
   1   0 -33 164.912 89.6267   5 
   1   0 -32 12014.1 536.809   4 
   1   0 -32 11729.0 474.569   5 
   1   0 -31 254.018 138.881   4 
   1   0 -31 57.3716 72.0583   5 
   1   0 -30 877.164 165.137   4 
   1   0 -30 952.795 162.937   5 
   1   0 -29-24.2335 71.4244   5 
   1   0 -29-94.5399 121.675   4 
   1   0 -28 6886.95 438.688   4 
   1   0 -28 6412.50 384.874   5 
   1   0 -27-22.9409 90.5669   4 
   1   0 -27 153.435 100.570   5 
   1   0 -26 13661.2 604.244   4 
   1   0 -26 13471.5 549.358   5 
   1   0 -25 145.371 170.838   6 
   1   0 -25 22.2042 83.3199   4 
   1   0 -25 72.3145 73.4299   5 
   1   0 -24 524.361 268.326   6 
   1   0 -24 909.312 158.252   4 
   1   0 -24 743.458 132.796   5 
   1   0 -23 51.7001 56.4584   5 
   1   0 -23 38.8041 157.030   6 
   1   0 -23-16.6673 73.3313   4 
   1   0 -22 14595.6 526.835   5 
   1   0 -22 15292.2 1248.37   6 
   1   0 -22 14770.8 568.637   4 
   1   0 -21 12.6302 153.777   6 
   1   0 -21 44.5577 70.7699   4 
   1   0 -21 69.6714 54.9455   5 
   1   0 -20-115.915 261.389   6 
   1   0 -19-138.786 224.337   6 
   1   0 -18 11555.1 942.898   6 
   1   0 -17-64.7943 173.922   6 
   1   0 -16 62366.6 2003.58   6 
   1   0 -15 94.5340 168.637   6 
   1   0 -14 95.0582 143.866   6 
   1   0 -13-36.2462 134.015   6 
   1   0 -12 2488.85 355.797   6 
   1   0 -11 2.21160 104.334   6 
   1   0 -10 44496.6 1261.48   6 
   1   0  -9-31.0829 103.374   6 
   1   0  -8 59015.5 1279.48   6 
   1   0  -7 4.04441 92.1108   6 
   1   0  -6 57823.2 1090.09   6 
   1   0  -5-53.2641 70.8489   6 
   1   0  -4 212730. 1731.82   6 
   1   0  -3-2.44305 36.0452   6 
   1   0  -2 171989. 1148.34   6 
  -1   0  -2 453361. 1454.75   6 
  -1   0  -3 37.7358 31.8762   6 
  -1   0  -4 419277. 2152.17   6 
  -1   0  -5-4.79266 60.1266   6 
  -1   0  -6 6157.90 332.390   6 
  -1   0  -7 26.5396 77.9422   6 
  -1   0  -8 678589. 4047.12   6 
  -1   0  -9 100.002 92.8273   6 
   1   0  10 56413.9 900.450   1 
  -1   0 -10 54430.5 1308.68   6 
   1   0  11-24.1187 50.9856   1 
  -1   0 -11 63.0266 113.986   6 
   1   0  12 21272.3 561.323   1 
  -1   0 -12 21498.9 917.634   6 
   1   0  13 10.3759 25.5905   1 
  -1   0 -13 9.06431 99.2532   6 
  -1   0 -14 2135.28 324.781   6 
  -1   0 -15 169.412 155.813   6 
  -1   0 -16 12784.2 870.733   6 
  -1   0 -17 7.27538 118.428   6 
  -1   0 -18 4746.76 573.302   6 
  -1   0 -19-258.689 177.315   6 
  -1   0 -20 3391.14 534.671   6 
  -1   0 -21 51.2139 57.2722   5 
  -1   0 -21 104.122 102.910   6 
  -1   0 -21 49.1708 78.1068   4 
  -1   0 -22 6684.19 364.877   5 
  -1   0 -22 6726.15 385.466   4 
  -1   0 -22 6188.08 769.451   6 
  -1   0 -23 73.8371 73.1105   4 
  -1   0 -23 15.3615 60.0547   5 
  -1   0 -23 106.394 171.120   6 
  -1   0 -24 21486.0 727.581   4 
  -1   0 -24 21232.8 671.943   5 
  -1   0 -25-24.2163 82.8527   4 
  -1   0 -25 150.172 100.487   5 
  -1   0 -26 4484.39 354.487   4 
  -1   0 -26 4661.77 333.943   5 
  -1   0 -27-260.946 136.242   4 
  -1   0 -27 76.6419 100.557   5 
  -1   0 -28 6.41602 84.5578   5 
  -1   0 -28-41.1666 114.951   4 
  -1   0 -29 144.608 101.074   5 
  -1   0 -29-195.668 129.353   4 
  -1   0 -30 934.244 162.929   5 
  -1   0 -30 890.025 169.223   4 
  -1   0 -31-50.6631 86.8433   4 
  -1   0 -32 4855.79 343.324   4 
  -1   0 -33-13.2894 77.1401   4 
  -1   0 -34 330.544 101.594   4 
  -1   0 -35 1.19429 64.0591   4 
  -1   0 -36 45.5716 60.3092   4 
  -1   0 -37 41.3135 41.2397   4 
   1  -1 -37 75.5702 46.2774   4 
   1   1 -37 69.4388 45.8583   4 
   1   1 -36 568.987 100.516   4 
   1  -1 -36 533.632 100.789   4 
   1   1 -35 1189.74 148.330   4 
   1  -1 -35 1533.28 167.262   4 
   1   1 -34 3998.72 280.633   4 
   1  -1 -34 3649.62 269.624   4 
   1   1 -33-26.8843 82.0255   4 
   1  -1 -33 23.5141 91.8786   4 
   1  -1 -33 190.319 87.0328   5 
   1  -1 -32 2715.98 239.605   5 
   1   1 -32 2575.00 254.531   4 
   1  -1 -32 2478.16 248.697   4 
   1   1 -32 2673.73 227.762   5 
   1  -1 -31 1585.28 210.146   4 
   1  -1 -31 1412.64 188.020   5 
   1   1 -31 1588.34 190.127   5 
   1   1 -31 1446.98 205.952   4 
   1  -1 -30 200.895 98.8186   5 
   1   1 -30-3.13513 69.5438   5 
   1  -1 -30 28.8687 97.9552   4 
   1   1 -30 8.90069 92.1230   4 
   1   1 -29 227.374 110.771   4 
   1   1 -29 291.506 111.046   5 
   1  -1 -29 255.251 105.789   5 
   1  -1 -29 271.965 134.861   4 
   1  -1 -28 7827.43 430.803   5 
   1  -1 -28 7696.54 461.433   4 
   1   1 -28 7375.63 407.086   5 
   1   1 -28 7602.60 461.377   4 
   1   1 -27 3770.68 324.814   4 
   1  -1 -27 3601.28 294.918   5 
   1   1 -27 3557.05 284.874   5 
   1  -1 -27 3395.67 311.734   4 
   1  -1 -26 774.960 326.927   6 
   1  -1 -26 910.524 155.741   5 
   1   1 -26 1011.97 176.374   4 
   1  -1 -26 657.159 153.276   4 
   1   1 -26 919.150 152.792   5 
   1  -1 -25-6.24324 81.9889   5 
   1   1 -25 67.9401 66.1401   5 
   1  -1 -25 104.738 96.5520   4 
   1  -1 -25 204.580 182.305   6 
   1   1 -25 39.1139 92.8963   4 
   1   1 -24 2094.81 240.187   4 
   1   1 -24 1657.17 199.964   5 
   1  -1 -24 1614.20 459.183   6 
   1  -1 -24 1769.99 201.546   5 
   1  -1 -24 1881.77 227.706   4 
   1  -1 -23 42.3587 61.2651   5 
   1   1 -23 91.9767 81.9129   4 
   1   1 -23 365.067 241.911   6 
   1  -1 -23 258.883 171.988   6 
   1   1 -23 19.5757 56.6177   5 
   1  -1 -23 244.174 98.4704   4 
   1  -1 -22 911.595 151.374   4 
   1  -1 -22 410.420 240.053   6 
   1   1 -22 742.062 125.300   5 
   1   1 -22 676.912 132.390   4 
   1  -1 -22 648.476 125.882   5 
   1  -1 -21 2708.02 236.960   4 
   1   1 -21 2550.48 220.991   5 
   1  -1 -21 2401.18 524.793   6 
   1   1 -21 2915.98 533.584   6 
   1   1 -21 2666.22 241.951   4 
   1  -1 -21 2721.20 227.602   5 
   1   1 -20 546.571 247.256   6 
   1  -1 -20 1062.37 325.809   6 
   1  -1 -19 516.484 238.421   6 
   1   1 -19 454.427 243.033   6 
   1  -1 -18 7927.08 782.348   6 
   1   1 -18 8743.13 824.701   6 
   1   1 -17 8224.09 777.378   6 
   1  -1 -17 7664.00 734.548   6 
   1   1 -16 17225.1 1059.68   6 
   1  -1 -16 17134.3 1047.80   6 
   1   1 -15 30805.6 1363.11   6 
   1  -1 -15 28980.2 1322.06   6 
   1   1 -14 7409.77 650.966   6 
   1  -1 -14 7568.70 651.217   6 
   1  -1 -13 17429.2 938.862   6 
   1   1 -13 16949.7 929.893   6 
   1   1 -12 40704.1 1364.74   6 
   1  -1 -12 43259.3 1401.89   6 
   1   1 -11 1371.90 268.761   6 
   1  -1 -11 1008.42 234.488   6 
   1   1 -10 142508. 2295.42   6 
   1  -1 -10 141248. 2281.81   6 
   1   1  -9 81090.6 1632.41   6 
   1  -1  -9 83535.3 1657.62   6 
   1  -1  -8 38.2914 105.959   6 
   1   1  -8 98.1155 102.624   6 
   1  -1  -7 91424.4 1513.12   6 
   1   1  -7 90375.8 1522.61   6 
   1   1  -6 5723.77 364.764   6 
   1  -1  -6 5947.24 230.109   1 
   1  -1  -6 6260.52 375.284   6 
  -1  -1   5 81027.4 539.299   1 
   1   1  -5 81825.9 1255.74   6 
   1  -1  -5 83317.4 1244.86   6 
   1  -1  -4 9169.69 276.888   1 
  -1  -1   4 9103.17 200.715   1 
   1   1  -4 9269.56 393.999   6 
   1  -1  -4 9403.66 389.325   6 
  -1  -1   3 4324.17 154.605   1 
   1  -1  -3 4629.99 197.809   1 
   1   1  -3 4124.31 243.458   6 
  -1  -1   2 82360.0 716.254   1 
   1  -1  -2 78051.8 820.090   1 
  -1  -1   1 506.188 65.4475   1 
   1  -1  -1 435.084 67.1534   1 
   1  -1   0 369303. 1763.99   1 
   1  -1   1 6878.10 245.151   1 
   1  -1   2 2108.64 144.498   1 
   1  -1   3 14712.9 374.164   1 
  -1   1  -4 89514.9 1075.32   6 
   1  -1   4 92040.4 952.836   1 
  -1  -1  -5 189520. 1791.65   6 
   1  -1   5 190422. 1414.85   1 
  -1   1  -5 188839. 1732.66   6 
   1  -1   6 660.721 91.3322   1 
  -1   1  -6 809.884 140.986   6 
  -1  -1  -6 777.614 141.530   6 
  -1  -1  -7 25945.8 768.229   6 
   1  -1   7 25602.7 556.696   1 
  -1   1  -7 25871.1 760.727   6 
  -1  -1  -8 4880.34 367.873   6 
  -1   1  -8 5091.74 368.232   6 
   1  -1   8 5199.52 258.370   1 
   1  -1   9 52694.1 840.050   1 
  -1  -1  -9 52429.7 1242.16   6 
  -1   1  -9 50627.4 1215.98   6 
   1  -1  10 17300.2 488.416   1 
  -1   1 -10 17107.0 750.811   6 
  -1  -1 -10 17849.4 768.765   6 
  -1   1 -11 8999.20 583.339   6 
  -1  -1 -11 9262.68 590.482   6 
   1  -1  11 8632.92 347.823   1 
   1  -1  12 10264.5 376.296   1 
  -1  -1 -12 10658.7 670.923   6 
  -1   1 -12 10610.8 655.253   6 
  -1   1 -13 232.526 154.427   6 
  -1  -1 -13 160.498 142.310   6 
  -1  -1 -14 5293.02 525.179   6 
  -1   1 -14 5474.16 539.019   6 
  -1  -1 -15 20176.7 1055.32   6 
  -1   1 -15 21821.9 1085.93   6 
  -1  -1 -16 47092.8 1663.62   6 
  -1   1 -16 46013.9 1651.16   6 
  -1  -1 -17 8051.28 735.027   6 
  -1   1 -17 8710.81 749.349   6 
  -1  -1 -18 48570.7 1848.41   6 
  -1   1 -18 46254.9 1802.42   6 
  -1   1 -19 1028.88 278.364   6 
  -1  -1 -19 936.315 308.074   6 
  -1  -1 -20 7569.14 797.403   6 
  -1   1 -20 6700.20 735.438   6 
  -1   1 -21 4465.10 286.794   5 
  -1  -1 -21 4296.65 631.443   6 
  -1  -1 -21 4488.08 291.439   5 
  -1   1 -21 4742.58 316.290   4 
  -1   1 -21 4353.92 633.643   6 
  -1  -1 -21 4548.03 309.200   4 
  -1  -1 -22 122.903 69.0668   5 
  -1   1 -22 131.830 76.6017   5 
  -1  -1 -22 232.205 89.5081   4 
  -1   1 -22 191.433 99.3031   4 
  -1   1 -23 3700.21 275.195   5 
  -1   1 -23 3814.61 304.998   4 
  -1  -1 -23 3955.88 304.542   4 
  -1  -1 -23 3586.95 279.309   5 
  -1  -1 -23 2930.11 580.620   6 
  -1  -1 -24 348.845 105.659   5 
  -1   1 -24 411.066 115.926   5 
  -1  -1 -24 310.148 114.300   4 
  -1   1 -24 374.507 114.409   4 
  -1   1 -25 70.0680 84.9169   5 
  -1   1 -25 62.9476 89.5955   4 
  -1  -1 -25 2.86246 90.6520   4 
  -1  -1 -25 25.2588 74.0169   5 
  -1  -1 -25 82.9239 159.121   6 
  -1   1 -26 13156.6 595.478   4 
  -1  -1 -26 12663.8 573.585   4 
  -1   1 -26 12458.6 527.307   5 
  -1  -1 -26 12931.1 549.898   5 
  -1  -1 -27 2192.06 252.307   4 
  -1  -1 -27 2322.59 242.807   5 
  -1   1 -27 2096.53 228.349   5 
  -1   1 -27 2170.23 257.456   4 
  -1   1 -28 3292.43 280.843   5 
  -1  -1 -28 3361.24 288.080   5 
  -1   1 -28 3775.34 333.042   4 
  -1  -1 -28 3212.56 304.109   4 
  -1  -1 -29 79.1522 96.2862   4 
  -1   1 -29 122.120 88.8623   5 
  -1  -1 -29 42.6833 85.3170   5 
  -1   1 -29 25.1783 94.0499   4 
  -1   1 -30 2059.40 217.812   5 
  -1  -1 -30 1975.19 224.409   5 
  -1   1 -30 2252.29 258.992   4 
  -1  -1 -30 2336.53 259.524   4 
  -1  -1 -31 3886.70 293.647   5 
  -1   1 -31 3658.73 314.992   4 
  -1  -1 -31 4104.57 325.093   4 
  -1  -1 -32 559.712 144.768   4 
  -1   1 -32 493.017 131.253   4 
  -1   1 -33 107.518 90.4989   4 
  -1  -1 -33 118.486 89.3324   4 
  -1  -1 -34 763.745 136.429   4 
  -1   1 -34 949.426 150.523   4 
  -1  -1 -35 1108.60 145.131   4 
  -1   1 -35 1245.61 154.462   4 
  -1  -1 -36-15.8224 52.5370   4 
  -1   1 -36 17.4444 56.4692   4 
  -1  -1 -37 92.5046 52.4071   4 
   1  -2 -37 158.073 57.9865   4 
   1   2 -36 182.950 69.8154   4 
   1  -2 -36 181.500 68.4929   4 
   1   2 -35 90.6286 76.4099   4 
   1  -2 -35 35.8681 62.3233   4 
   1   2 -34 711.456 133.855   4 
   1  -2 -34 675.215 129.258   4 
   1  -2 -33 1013.25 160.849   4 
   1  -2 -33 1110.94 155.227   5 
   1   2 -33 1014.99 164.061   4 
   1  -2 -32 388.047 124.845   4 
   1  -2 -32 345.063 109.379   5 
   1   2 -32 213.755 103.657   4 
   1  -2 -31 2751.81 266.359   4 
   1   2 -31 2828.95 235.573   5 
   1   2 -31 2941.53 278.359   4 
   1  -2 -31 2608.84 245.619   5 
   1  -2 -30 2527.43 249.027   5 
   1  -2 -30 2584.81 271.591   4 
   1   2 -30 2530.60 268.729   4 
   1   2 -30 2193.36 213.904   5 
   1  -2 -29 5241.44 376.095   4 
   1   2 -29 4916.72 321.607   5 
   1  -2 -29 5016.40 349.147   5 
   1   2 -29 4819.05 365.520   4 
   1   2 -28 1846.79 233.260   4 
   1   2 -28 1790.19 199.619   5 
   1  -2 -28 1758.41 215.193   5 
   1  -2 -28 1890.52 240.095   4 
   1   2 -27-54.1400 107.405   4 
   1  -2 -27 67.0399 81.5596   5 
   1  -2 -27 26.7586 90.9608   4 
   1   2 -27 125.219 87.4277   5 
   1  -2 -26 8433.97 445.903   5 
   1  -2 -26 6993.26 941.988   6 
   1   2 -26 7478.20 399.706   5 
   1  -2 -26 8100.84 464.162   4 
   1   2 -26 7663.94 461.018   4 
   1  -2 -25 2517.10 244.805   5 
   1  -2 -25 2938.85 608.311   6 
   1   2 -25 2690.89 276.411   4 
   1   2 -25 2865.12 246.706   5 
   1  -2 -25 2795.47 272.688   4 
   1   2 -24 825.756 159.885   4 
   1  -2 -24 1094.57 164.013   5 
   1   2 -24 1283.47 167.304   5 
   1  -2 -24 1272.01 190.304   4 
   1   2 -23 5060.10 356.201   4 
   1  -2 -23 5145.73 329.883   5 
   1  -2 -23 4806.68 334.322   4 
   1   2 -23 5097.02 317.434   5 
   1  -2 -23 5076.16 780.491   6 
   1   2 -22 644.796 135.044   4 
   1  -2 -22 710.275 139.238   4 
   1  -2 -22 620.180 121.330   5 
   1   2 -22 615.665 116.891   5 
   1  -2 -22 703.552 353.196   6 
   1  -2 -21 1258.04 159.921   5 
   1  -2 -21 1191.93 159.865   4 
   1  -2 -21 986.614 345.969   6 
   1   2 -21 1224.59 150.809   5 
   1   2 -21 1039.31 156.509   4 
   1  -2 -20 11238.1 1013.70   6 
   1   2 -19 19800.7 1294.51   6 
   1  -2 -19 20722.2 1330.18   6 
   1   2 -18 25931.0 1423.05   6 
   1  -2 -18 28403.5 1498.85   6 
   1  -2 -17 9563.83 848.104   6 
   1   2 -17 9871.94 853.105   6 
   1   2 -16 4140.42 538.120   6 
   1  -2 -16 5135.21 604.260   6 
   1  -2 -15-55.0746 151.139   6 
   1   2 -15-93.0063 138.548   6 
   1  -2 -14 947.876 246.784   6 
   1   2 -14 1372.57 309.241   6 
   1  -2 -13 13367.7 846.736   6 
   1   2 -13 14135.2 857.587   6 
   1  -2 -12 22139.5 1033.41   6 
   1   2 -12 23194.5 1053.04   6 
   1   2 -11 8383.89 612.029   6 
   1  -2 -11 8929.24 631.044   6 
   1  -2 -10 9602.52 617.485   6 
   1   2 -10 8443.42 583.178   6 
   1  -2  -9 39734.4 1181.15   6 
   1   2  -9 39377.8 1190.60   6 
  -1  -2   9 36894.4 497.522   1 
   1  -2  -8 26013.2 676.040   1 
   1  -2  -8 27683.9 939.287   6 
   1   2  -8 27682.0 938.105   6 
  -1  -2   8 26011.9 465.721   1 
   1  -2  -7 18709.4 559.450   1 
  -1  -2   7 17987.0 412.055   1 
   1   2  -7 17739.9 723.347   6 
   1  -2  -6 151950. 1559.41   1 
  -1  -2   6 149351. 1226.06   1 
  -1  -2   5 184301. 1389.54   1 
   1  -2  -5 180610. 1661.24   1 
  -1  -2   4 226.668 74.0832   1 
   1  -2  -4 164.604 73.2230   1 
   1  -2  -3 1135.73 137.331   1 
  -1  -2   3 1243.25 131.052   1 
   1  -2  -2 19187.9 537.171   1 
  -1  -2   2 19502.0 491.392   1 
   1  -2  -1 1217.23 142.690   1 
  -1  -2   1 1286.20 136.084   1 
   1  -2   0 19663.8 544.018   1 
  -1  -2   0 19394.0 517.949   1 
  -1  -2  -1 9889.24 382.064   1 
   1  -2   1 9723.94 384.686   1 
  -1  -2  -2 60.1522 64.7869   1 
   1  -2   2 64.3659 64.6248   1 
   1  -2   3 20955.6 566.965   1 
  -1  -2  -3 21429.0 589.910   1 
   1  -2   4 116054. 1331.71   1 
   1  -2   5 39352.4 781.462   1 
   1  -2   6 31766.0 709.988   1 
   1  -2   7 2435.45 206.116   1 
  -1  -2  -8 4258.28 371.577   6 
   1  -2   8 4741.22 286.877   1 
  -1  -2  -9 528.198 146.204   6 
   1  -2   9 493.051 102.201   1 
  -1   2  -9 417.078 143.534   6 
  -1   2 -10 11231.9 629.072   6 
  -1  -2 -10 10959.1 643.192   6 
   1  -2  10 11256.2 438.512   1 
  -1   2 -11 53314.6 1425.14   6 
  -1  -2 -11 53907.1 1479.58   6 
   1  -2  11 54027.9 954.633   1 
   1  -2  12 825.679 118.439   1 
  -1   2 -12 656.160 204.049   6 
  -1  -2 -12 852.445 212.100   6 
  -1   2 -13 132.964 161.677   6 
  -1  -2 -13 149.638 131.190   6 
  -1   2 -14 358.263 186.706   6 
  -1  -2 -14 512.608 201.985   6 
  -1   2 -15 2986.26 416.509   6 
  -1  -2 -15 3059.11 438.536   6 
  -1   2 -16 93.0791 109.274   6 
  -1  -2 -16 92.1295 114.724   6 
  -1  -2 -17-125.286 183.567   6 
  -1  -2 -18 6653.98 693.558   6 
  -1  -2 -19 631.805 283.685   6 
  -1  -2 -20 5662.23 320.560   5 
  -1   2 -20 5780.36 349.405   4 
  -1  -2 -20 5210.20 677.000   6 
  -1  -2 -20 5387.89 321.483   4 
  -1  -2 -21 1162.79 357.463   6 
  -1   2 -21 1652.24 199.131   4 
  -1  -2 -21 1761.98 192.414   4 
  -1  -2 -21 1611.59 182.699   5 
  -1   2 -21 1496.32 164.571   5 
  -1   2 -22 641.946 133.354   4 
  -1  -2 -22 414.316 187.759   6 
  -1  -2 -22 432.774 106.174   5 
  -1  -2 -22 394.700 93.4482   4 
  -1   2 -22 357.489 95.1924   5 
  -1  -2 -23-60.0850 62.7024   5 
  -1  -2 -23 37.5751 69.5362   4 
  -1   2 -23 39.0689 59.2042   5 
  -1   2 -23-51.7669 84.0924   4 
  -1  -2 -24 1162.33 369.585   6 
  -1   2 -24 1703.86 220.132   4 
  -1  -2 -24 1494.45 194.513   5 
  -1  -2 -24 1664.53 206.968   4 
  -1   2 -24 1609.42 191.845   5 
  -1  -2 -25 119.579 81.9905   4 
  -1   2 -25 91.9925 86.8906   5 
  -1   2 -25 223.827 111.620   4 
  -1  -2 -25 110.553 88.5191   5 
  -1   2 -26 5639.29 398.783   4 
  -1  -2 -26 5136.94 352.582   5 
  -1   2 -26 5641.37 352.047   5 
  -1  -2 -26 5687.84 386.581   4 
  -1  -2 -27 10519.5 527.543   4 
  -1  -2 -27 10956.0 510.506   5 
  -1   2 -27 10702.4 484.871   5 
  -1   2 -27 11276.2 554.070   4 
  -1  -2 -28 1617.24 220.341   4 
  -1   2 -28 1579.16 194.252   5 
  -1   2 -28 1431.41 219.590   4 
  -1  -2 -28 1528.24 200.521   5 
  -1  -2 -29 778.473 159.267   4 
  -1  -2 -29 952.190 165.978   5 
  -1   2 -29 889.210 171.228   4 
  -1  -2 -30 2890.60 277.790   4 
  -1  -2 -30 2882.28 268.388   5 
  -1   2 -30 3078.03 294.092   4 
  -1   2 -31 5012.85 359.690   4 
  -1  -2 -31 4935.09 331.385   5 
  -1  -2 -31 4822.83 347.457   4 
  -1   2 -32 142.425 101.150   4 
  -1  -2 -32-25.1263 90.2234   4 
  -1  -2 -33 2977.88 249.008   4 
  -1   2 -33 2543.13 239.172   4 
  -1   2 -34 78.1742 84.1661   4 
  -1  -2 -34 114.517 72.6051   4 
  -1   2 -35 117.119 75.5866   4 
  -1  -2 -35-14.1652 53.7450   4 
  -1   2 -36 37.4382 57.0158   4 
  -1  -2 -36-7.67338 47.3928   4 
  -1  -2 -37-20.7162 34.1993   4 
   1  -3 -37 54.4758 45.5418   4 
   1  -3 -36 891.510 114.406   4 
   1   3 -35 306.038 89.9769   4 
   1  -3 -35 348.813 93.5298   4 
   1  -3 -34 2658.21 220.350   4 
   1   3 -34 2658.31 228.432   4 
   1   3 -33 56.0008 87.3489   4 
   1  -3 -33 53.2356 75.6171   5 
   1  -3 -33-136.424 99.5748   4 
   1   3 -32 212.711 102.513   4 
   1  -3 -32 195.339 95.5915   5 
   1  -3 -32 303.381 120.462   4 
   1  -3 -31 532.482 128.485   5 
   1   3 -31 403.767 118.109   4 
   1  -3 -31 490.392 133.371   4 
   1  -3 -30 1223.43 190.250   4 
   1  -3 -30 1204.92 183.086   5 
   1   3 -30 925.755 165.848   4 
   1  -3 -29 317.810 118.951   4 
   1   3 -29 399.115 136.927   4 
   1  -3 -29 286.542 106.361   5 
   1   3 -29 453.654 110.112   5 
   1  -3 -28-112.940 88.5245   5 
   1   3 -28 20.4711 90.3658   4 
   1   3 -28 70.7678 77.1383   5 
   1  -3 -28-77.1789 98.3702   4 
   1   3 -27 5662.77 400.930   4 
   1  -3 -27 5621.64 388.144   4 
   1   3 -27 5650.25 342.654   5 
   1  -3 -27 5918.98 382.017   5 
   1  -3 -26 1684.71 216.746   4 
   1   3 -26 1642.57 224.012   4 
   1   3 -26 1726.35 197.855   5 
   1  -3 -26 1656.77 208.653   5 
   1  -3 -25 1308.88 418.590   6 
   1   3 -25 1515.24 180.526   5 
   1  -3 -25 2005.43 224.814   5 
   1   3 -25 1518.73 213.037   4 
   1  -3 -25 1779.31 218.865   4 
   1  -3 -24 865.253 167.824   4 
   1   3 -24 818.260 148.835   4 
   1  -3 -24 585.343 130.744   5 
   1   3 -24 883.447 139.811   5 
   1   3 -23 2318.80 213.772   5 
   1  -3 -23 3073.29 595.409   6 
   1   3 -23 2388.14 251.492   4 
   1  -3 -23 2183.40 221.938   5 
   1  -3 -23 2676.12 252.337   4 
   1   3 -22 26900.2 694.959   5 
   1   3 -22 29147.4 828.987   4 
   1  -3 -22 29686.3 774.984   5 
   1  -3 -22 29622.5 794.532   4 
   1  -3 -22 31862.4 1856.36   6 
   1  -3 -21 40.0862 57.0527   5 
   1   3 -21 169.704 86.3100   4 
   1  -3 -21 91.7081 60.3659   4 
   1   3 -21 9.90328 44.1973   5 
   1  -3 -20 5261.44 317.804   4 
   1   3 -20 5054.31 330.075   4 
   1  -3 -20 5102.05 306.268   5 
   1  -3 -20 4385.35 667.403   6 
   1  -3 -19 742.772 327.772   6 
   1  -3 -18 24951.5 1436.14   6 
   1  -3 -17 16509.5 1131.81   6 
   1  -3 -16 437.109 226.657   6 
   1  -3 -15 133.675 181.518   6 
   1  -3 -14 8148.89 724.655   6 
   1  -3 -13 31573.0 1342.96   6 
   1  -3 -12 36138.0 1369.22   6 
  -1  -3  11 35378.4 631.225   1 
   1  -3 -11 34711.9 1287.60   6 
  -1  -3  10 34393.7 679.806   1 
   1  -3 -10 34382.5 1229.71   6 
   1  -3  -9 2929.86 279.147   1 
  -1  -3   9 3170.09 217.246   1 
   1  -3  -9 3462.29 391.079   6 
   1  -3  -8 830.521 153.783   1 
  -1  -3   8 1029.71 133.073   1 
  -1  -3   7 4821.91 285.630   1 
   1  -3  -7 4234.89 325.533   1 
   1  -3  -6 26751.3 784.675   1 
  -1  -3   6 26035.1 665.042   1 
  -1  -3   5 48110.0 916.204   1 
   1  -3  -5 50032.3 1050.98   1 
  -1  -3   4 90117.9 1269.52   1 
   1  -3  -4 91024.3 1408.75   1 
  -1  -3   3 9818.34 428.899   1 
   1  -3  -3 9604.78 458.885   1 
   1  -3  -2 251470. 2329.50   1 
  -1  -3   2 246943. 2163.10   1 
  -1  -3   1 398451. 2787.70   1 
   1  -3  -1 405867. 2946.41   1 
  -1  -3   0 1110.74 170.115   1 
   1  -3   0 862.992 158.282   1 
   1  -3   1 414.380 118.488   1 
  -1  -3  -1 500.101 125.596   1 
   1  -3   2 631.003 137.805   1 
  -1  -3  -2 554.685 133.819   1 
   1  -3   3 67100.3 1201.53   1 
  -1  -3  -3 65612.5 1209.23   1 
  -1  -3  -4 35595.0 906.390   1 
   1  -3   4 35248.3 875.831   1 
  -1  -3  -5 54869.9 1149.60   1 
   1  -3   5 53208.3 1083.52   1 
   1  -3   6 102308. 1506.54   1 
   1  -3   7 1855.37 208.551   1 
   1  -3   8 12260.0 525.908   1 
   1  -3   9 1274.06 182.387   1 
   1  -3  10 19653.3 664.921   1 
  -1  -3 -10 19270.5 904.226   6 
   1  -3  11 96.2284 63.6120   1 
  -1  -3 -11 23.7991 110.450   6 
   1  -3  12 10087.6 464.920   1 
  -1  -3 -12 9449.71 687.972   6 
  -1  -3 -13 1.00201 151.866   6 
  -1  -3 -14 10842.3 794.747   6 
  -1  -3 -15 1996.02 364.048   6 
  -1  -3 -16 26713.1 1343.75   6 
  -1  -3 -17 10287.5 865.510   6 
  -1  -3 -18 1322.05 330.776   6 
  -1  -3 -19 9133.30 875.894   6 
  -1  -3 -20 2119.50 440.802   6 
  -1  -3 -20 2907.73 239.384   4 
  -1  -3 -20 2590.88 221.419   5 
  -1   3 -20 2765.62 241.467   4 
  -1   3 -21 124.487 72.6296   4 
  -1  -3 -21 79.3275 59.5185   5 
  -1   3 -21 158.453 77.1244   5 
  -1  -3 -21 198.053 187.034   6 
  -1  -3 -21 106.122 73.4121   4 
  -1  -3 -22 3207.31 268.122   4 
  -1  -3 -22 2395.37 500.819   6 
  -1   3 -22 3027.43 270.927   4 
  -1  -3 -22 3044.92 253.696   5 
  -1   3 -22 2634.92 223.184   5 
  -1   3 -23 435.794 126.706   4 
  -1  -3 -23 813.572 312.648   6 
  -1  -3 -23 559.728 131.328   4 
  -1   3 -23 632.846 123.611   5 
  -1  -3 -23 530.846 124.292   5 
  -1   3 -24 915.459 146.236   5 
  -1   3 -24 563.056 145.365   4 
  -1  -3 -24 847.908 153.912   5 
  -1  -3 -24 819.814 145.563   4 
  -1  -3 -25 66.7590 173.121   6 
  -1   3 -25 388.104 134.857   4 
  -1  -3 -25 445.902 116.978   4 
  -1   3 -25 440.853 111.620   5 
  -1  -3 -25 388.456 113.310   5 
  -1   3 -26 14304.7 629.243   4 
  -1  -3 -26 14635.4 583.822   5 
  -1   3 -26 13334.3 523.117   5 
  -1  -3 -26 15064.6 618.104   4 
  -1  -3 -27 4593.20 334.255   5 
  -1  -3 -27 4557.34 350.180   4 
  -1   3 -27 4678.97 367.661   4 
  -1   3 -27 4049.05 292.242   5 
  -1  -3 -28 1922.81 233.430   4 
  -1  -3 -28 2068.78 232.167   5 
  -1   3 -28 2052.59 256.503   4 
  -1  -3 -29 71.1961 88.6888   4 
  -1  -3 -29 106.090 91.0749   5 
  -1   3 -29 202.901 119.575   4 
  -1  -3 -30 324.595 118.662   4 
  -1  -3 -30 309.721 120.352   5 
  -1   3 -30 243.424 120.043   4 
  -1  -3 -31 206.063 119.018   5 
  -1  -3 -31 29.1201 85.2423   4 
  -1   3 -31-44.6355 99.9899   4 
  -1  -3 -32 975.162 156.730   4 
  -1   3 -32 1020.16 169.359   4 
  -1  -3 -33 1298.55 166.017   4 
  -1   3 -33 1572.38 190.578   4 
  -1  -3 -34 460.829 99.6628   4 
  -1   3 -34 533.134 118.377   4 
  -1  -3 -35 302.233 86.8586   4 
  -1  -3 -36 133.104 61.5652   4 
   1  -4 -36 1603.29 136.935   4 
   1  -4 -35 321.442 83.8908   4 
   1  -4 -34 81.7479 68.5343   4 
   1  -4 -33 144.469 83.1040   4 
   1   4 -33 189.275 97.4103   4 
   1  -4 -33 184.347 84.1602   5 
   1  -4 -32 426.151 119.839   4 
   1  -4 -32 249.921 101.502   5 
   1   4 -32 308.087 106.742   4 
   1   4 -31 5879.32 376.951   4 
   1  -4 -31 6082.76 357.733   5 
   1  -4 -31 6151.95 377.485   4 
   1   4 -30 2606.24 264.511   4 
   1  -4 -30 3278.11 275.991   5 
   1  -4 -30 3140.29 286.629   4 
   1  -4 -29 3025.63 288.750   4 
   1   4 -29 2593.47 272.526   4 
   1  -4 -29 2689.82 254.021   5 
   1  -4 -28 680.052 146.628   5 
   1   4 -28 700.063 154.178   4 
   1  -4 -28 919.361 178.405   4 
   1  -4 -27 117.372 98.8116   4 
   1   4 -27 193.402 124.436   4 
   1  -4 -27-8.29545 82.2868   5 
   1   4 -26 10389.3 533.053   4 
   1  -4 -26 9729.16 484.852   5 
   1  -4 -26 10042.3 506.406   4 
   1  -4 -25 288.258 106.356   5 
   1   4 -25 276.939 121.960   4 
   1  -4 -25 617.617 305.141   6 
   1  -4 -25 366.751 114.438   4 
   1  -4 -24 3482.55 288.808   5 
   1   4 -24 3340.51 302.055   4 
   1  -4 -24 3465.64 296.944   4 
   1  -4 -23 1581.95 194.718   5 
   1   4 -23 1585.50 215.313   4 
   1  -4 -23 1439.37 191.409   4 
   1  -4 -23 1724.30 486.816   6 
   1  -4 -22 17767.6 1407.24   6 
   1   4 -22 17570.9 651.977   4 
   1  -4 -22 17020.0 598.550   5 
   1  -4 -22 16704.1 607.941   4 
   1  -4 -21 3218.96 604.613   6 
   1  -4 -21 3282.74 260.009   5 
   1   4 -21 3653.50 302.025   4 
   1  -4 -21 3220.33 264.706   4 
   1   4 -20 34615.0 867.008   4 
   1  -4 -20 34571.8 821.440   4 
   1  -4 -20 33729.4 800.988   5 
   1  -4 -19 18549.3 581.610   4 
   1  -4 -19 18010.1 565.757   5 
   1  -4 -19 19806.1 1379.94   6 
   1  -4 -18 1005.81 316.512   6 
   1  -4 -17 12428.3 1020.42   6 
   1  -4 -16 50450.0 1972.37   6 
   1  -4 -15 20162.8 1200.88   6 
   1  -4 -14 278.570 188.684   6 
   1  -4 -13 1824.02 345.031   6 
   1  -4 -12 23700.4 1150.92   6 
   1  -4 -11 20012.8 1042.52   6 
  -1  -4  11 19702.8 630.713   1 
   1  -4 -10 78551.3 1605.09   1 
  -1  -4  10 78593.4 1299.32   1 
   1  -4  -9 3.65095 86.5329   1 
  -1  -4   9-50.1733 76.8943   1 
   1  -4  -8 86216.4 1652.27   1 
  -1  -4   8 84858.1 1410.69   1 
  -1  -4   7 41365.7 1001.09   1 
   1  -4  -7 41730.4 1129.59   1 
  -1  -4   6 1648.37 210.509   1 
   1  -4  -6 1099.14 204.435   1 
  -1  -4   5 1143.86 183.821   1 
   1  -4  -5 790.313 171.439   1 
   1  -4  -4 167925. 2213.52   1 
  -1  -4   4 166110. 2048.09   1 
   1  -4  -3 999999. 5314.47   1 
  -1  -4   3 974465. 5027.58   1 
  -1  -4   2 424308. 3336.18   1 
   1  -4  -2 436679. 3520.63   1 
   1  -4  -1 684.456 175.682   1 
  -1  -4   1 676.672 181.164   1 
  -1  -4   0 260867. 2665.70   1 
   1  -4   0 267706. 2736.64   1 
   1  -4   1 95745.6 1642.91   1 
  -1  -4  -1 94939.9 1628.07   1 
   1  -4   2 885.922 163.011   1 
  -1  -4  -2 847.473 188.984   1 
   1  -4   3 10984.1 560.954   1 
  -1  -4  -3 10796.4 571.201   1 
  -1  -4  -4 952.618 198.448   1 
   1  -4   4 907.990 173.240   1 
  -1  -4  -5 265446. 2864.87   1 
   1  -4   5 262808. 2734.59   1 
  -1  -4  -6 5230.58 410.814   1 
   1  -4   6 5712.72 411.396   1 
   1  -4   7 157.992 71.5755   1 
   1  -4   8 11917.4 586.140   1 
   1  -4   9 156.469 95.1485   1 
   1  -4  10 472.383 129.689   1 
  -1  -4 -11 4785.28 511.043   6 
   1  -4  11 5116.89 382.565   1 
   1  -4  12 204.020 91.4606   1 
  -1  -4 -12 251.361 175.874   6 
  -1  -4 -13 250.556 189.298   6 
  -1  -4 -14 34183.2 1467.02   6 
  -1  -4 -15 6093.02 643.044   6 
  -1  -4 -16 141.723 211.218   6 
  -1  -4 -17 2192.23 429.981   6 
  -1  -4 -18 21469.4 1338.31   6 
  -1  -4 -19 135.344 63.7792   4 
  -1   4 -19 124.521 71.0079   4 
  -1  -4 -19 14.4892 50.4959   5 
  -1  -4 -20 536.682 115.824   4 
  -1  -4 -20 756.687 302.046   6 
  -1   4 -20 535.873 121.771   4 
  -1  -4 -20 412.343 105.288   5 
  -1  -4 -21 102.340 80.3623   4 
  -1  -4 -21 51.7409 58.9382   5 
  -1  -4 -21-25.9859 170.903   6 
  -1   4 -21 25.3106 81.4332   4 
  -1  -4 -22 6947.96 837.780   6 
  -1   4 -22 7899.89 443.218   4 
  -1  -4 -22 7017.35 385.967   5 
  -1  -4 -22 6905.15 387.484   4 
  -1  -4 -23 28145.0 778.852   5 
  -1  -4 -23 28028.2 799.005   4 
  -1   4 -23 28279.5 845.603   4 
  -1   4 -23 24960.5 675.981   5 
  -1  -4 -23 28396.9 1745.87   6 
  -1  -4 -24 6918.60 895.355   6 
  -1  -4 -24 6883.84 407.588   4 
  -1   4 -24 6331.10 347.974   5 
  -1  -4 -24 7102.03 404.872   5 
  -1   4 -24 7260.85 442.673   4 
  -1  -4 -25 3106.96 284.546   4 
  -1   4 -25 2973.14 293.919   4 
  -1  -4 -25 2916.49 271.687   5 
  -1  -4 -25 2235.97 519.616   6 
  -1   4 -26 1574.34 226.364   4 
  -1  -4 -26 1755.82 213.777   5 
  -1  -4 -26 1464.60 203.332   4 
  -1   4 -27 73.7134 115.131   4 
  -1  -4 -27 161.422 113.222   4 
  -1  -4 -27 165.108 95.6945   5 
  -1   4 -28 1262.15 203.442   4 
  -1  -4 -28 1621.56 205.214   5 
  -1  -4 -28 1632.49 215.720   4 
  -1   4 -29 4005.12 328.357   4 
  -1  -4 -29 3955.53 315.899   4 
  -1  -4 -29 3609.89 295.267   5 
  -1  -4 -30-71.9915 97.1363   4 
  -1   4 -30 48.4118 103.332   4 
  -1  -4 -30 16.5720 91.5389   5 
  -1  -4 -31 623.447 132.795   4 
  -1   4 -31 498.344 131.575   4 
  -1  -4 -31 711.527 143.497   5 
  -1  -4 -32 186.904 90.7149   4 
  -1   4 -32 315.701 109.410   4 
  -1   4 -33 1049.88 153.888   4 
  -1  -4 -33 977.059 146.834   4 
  -1  -4 -34-60.7618 64.3938   4 
  -1  -4 -35-14.7759 49.4319   4 
  -1  -4 -36 64.4741 46.4595   4 
   1  -5 -36 1116.95 107.941   4 
   1  -5 -35 312.914 74.2375   4 
   1  -5 -34 358.917 89.0991   4 
   1  -5 -33 434.800 104.673   5 
   1  -5 -33 192.581 85.2789   4 
   1  -5 -32 199.516 90.4137   5 
   1  -5 -32 94.2565 86.9330   4 
   1  -5 -31 2044.71 222.326   4 
   1  -5 -31 2143.64 211.145   5 
   1   5 -31 1845.40 214.526   4 
   1  -5 -30 8664.74 446.645   4 
   1  -5 -30 9240.15 434.393   5 
   1   5 -30 7804.70 429.100   4 
   1   5 -29 2040.28 237.682   4 
   1  -5 -29 2144.50 240.810   4 
   1  -5 -29 2254.50 235.953   5 
   1   5 -28 3987.74 333.080   4 
   1  -5 -28 4087.30 326.161   4 
   1  -5 -28 3421.16 284.636   5 
   1  -5 -27 4634.99 343.399   4 
   1   5 -27 4356.58 345.580   4 
   1  -5 -27 5116.39 346.990   5 
   1  -5 -26 409.460 126.240   4 
   1  -5 -26 577.813 126.938   5 
   1   5 -26 728.355 168.158   4 
   1   5 -25 385.412 122.217   4 
   1  -5 -25 196.209 99.3424   5 
   1  -5 -25 406.826 125.033   4 
   1   5 -24 1383.98 203.674   4 
   1  -5 -24 1669.29 214.373   4 
   1  -5 -24 1750.54 212.242   5 
   1  -5 -24 1267.43 418.105   6 
   1   5 -23 15163.4 625.358   4 
   1  -5 -23 14577.6 584.270   4 
   1  -5 -23 14383.1 561.015   5 
   1   5 -22-1.40191 78.1625   4 
   1  -5 -22 65.7479 77.0102   5 
   1  -5 -22 162.375 90.3203   4 
   1  -5 -21 1071.53 161.628   4 
   1  -5 -21 887.059 347.462   6 
   1   5 -21 879.309 164.036   4 
   1  -5 -21 987.196 146.911   5 
   1  -5 -20 3614.05 273.304   4 
   1  -5 -20 3785.65 274.807   5 
   1   5 -20 3554.73 290.109   4 
   1  -5 -20 3466.51 617.582   6 
   1  -5 -19-5.70347 190.713   6 
   1  -5 -19-23.9075 71.5013   4 
   1  -5 -19-58.9362 77.5459   5 
   1   5 -19 116.034 80.9011   4 
   1  -5 -18 19.6851 192.668   6 
   1  -5 -18-78.0938 68.3390   4 
   1  -5 -17 26826.1 1545.40   6 
   1  -5 -16 120.589 178.163   6 
   1  -5 -15 8798.35 830.263   6 
   1  -5 -14 27066.1 1409.12   6 
   1  -5 -13 4493.00 563.737   6 
   1  -5 -12 40665.0 1621.58   6 
  -1  -5  11 185.258 86.3316   1 
  -1  -5  10 1841.05 240.883   1 
   1  -5 -10 1705.34 282.623   1 
   1  -5  -9 805.949 191.790   1 
  -1  -5   9 1174.40 206.236   1 
   1  -5  -8 5638.61 483.032   1 
  -1  -5   8 6540.23 459.004   1 
   1  -5  -7 3040.18 353.803   1 
  -1  -5   7 3192.09 325.778   1 
   1  -5  -6 12015.8 696.964   1 
  -1  -5   6 13473.7 663.807   1 
  -1  -5   5 98705.9 1790.64   1 
   1  -5  -5 94254.2 1914.17   1 
  -1  -5   4 191219. 2507.93   1 
   1  -5  -4 193940. 2662.56   1 
   1  -5  -3 6682.65 497.706   1 
  -1  -5   3 6954.38 490.973   1 
   1  -5  -2 6436.47 492.385   1 
  -1  -5   2 6708.37 485.062   1 
  -1  -5   1 55.9183 132.934   1 
   1  -5  -1 51.5198 105.258   1 
  -1  -5   0 159289. 2368.09   1 
   1  -5   0 156379. 2338.48   1 
  -1  -5  -1 17652.4 799.727   1 
   1  -5   1 19677.8 832.859   1 
  -1  -5  -2 8713.83 575.174   1 
   1  -5   2 9112.36 574.424   1 
  -1  -5  -3 19293.2 859.025   1 
   1  -5   3 19970.6 848.790   1 
  -1  -5  -4 12072.8 680.798   1 
   1  -5   4 12315.9 670.206   1 
  -1  -5  -5 177.690 104.545   1 
   1  -5   5 145.347 82.3514   1 
   1  -5   6 437.977 135.518   1 
  -1  -5  -6 329.820 146.168   1 
   1  -5   7 7189.80 513.761   1 
   1  -5   8 4241.60 396.347   1 
   1  -5   9 1741.24 260.216   1 
   1  -5  10 2239.38 285.706   1 
   1  -5  11 50881.9 1337.06   1 
   1  -5  12 164.758 106.306   1 
  -1  -5 -13 13861.2 946.733   6 
  -1  -5 -14 427.263 242.716   6 
  -1  -5 -15 868.662 280.497   6 
  -1  -5 -16 381.987 169.411   6 
  -1  -5 -17 3352.92 546.972   6 
  -1   5 -18 3989.98 296.781   4 
  -1  -5 -18 3811.99 260.514   4 
  -1  -5 -18 4096.62 623.786   6 
  -1  -5 -19-73.1709 72.0173   5 
  -1  -5 -19 82.5043 55.7843   4 
  -1  -5 -19 46.2642 132.791   6 
  -1   5 -19-76.5122 86.5484   4 
  -1   5 -20 1264.68 152.579   3 
  -1  -5 -20 1418.02 172.663   5 
  -1  -5 -20 1293.94 170.176   4 
  -1  -5 -20 1271.46 381.995   6 
  -1   5 -20 1218.33 183.504   4 
  -1  -5 -21 17464.9 594.924   5 
  -1   5 -21 17414.5 561.365   3 
  -1  -5 -21 18463.4 621.100   4 
  -1   5 -21 19518.1 686.446   4 
  -1  -5 -21 19043.3 1407.63   6 
  -1  -5 -22 268.059 96.9070   4 
  -1   5 -22 357.895 130.933   4 
  -1  -5 -22 287.440 200.847   6 
  -1  -5 -22 184.094 82.9502   5 
  -1  -5 -23 22964.0 721.945   4 
  -1  -5 -23 24262.7 727.507   5 
  -1  -5 -23 22439.8 1575.41   6 
  -1   5 -23 24687.3 798.532   4 
  -1   5 -24 2306.48 259.368   4 
  -1  -5 -24 2208.75 498.343   6 
  -1  -5 -24 2189.94 233.635   5 
  -1  -5 -24 2819.37 265.187   4 
  -1  -5 -25 608.391 135.262   4 
  -1   5 -25 411.845 133.712   4 
  -1  -5 -25 522.864 128.706   5 
  -1  -5 -26 135.983 84.4535   4 
  -1   5 -26 117.297 106.641   4 
  -1  -5 -26 303.544 117.168   5 
  -1   5 -27 4310.33 349.923   4 
  -1  -5 -27 4505.78 328.219   5 
  -1  -5 -27 4865.72 349.707   4 
  -1   5 -28 1263.93 206.890   4 
  -1  -5 -28 1475.01 192.523   5 
  -1  -5 -28 1328.55 191.615   4 
  -1  -5 -29 615.222 137.212   5 
  -1   5 -29 420.182 135.695   4 
  -1  -5 -29 479.557 132.724   4 
  -1  -5 -30 2191.10 221.248   5 
  -1  -5 -30 1912.01 213.300   4 
  -1   5 -30 1671.65 214.377   4 
  -1  -5 -31 1003.67 157.860   4 
  -1   5 -31 1135.48 177.275   4 
  -1  -5 -32 88.0294 77.3780   4 
  -1  -5 -33 1010.10 136.530   4 
  -1  -5 -34-150.180 62.8963   4 
  -1  -5 -35 4.45782 42.1734   4 
   1  -6 -35 23.3567 39.5023   4 
   1  -6 -34-51.0617 56.9216   4 
   1  -6 -33 341.136 95.3514   4 
   1  -6 -32 143.175 73.9141   5 
   1  -6 -32-14.2126 71.1021   4 
   1  -6 -31 2036.97 194.830   5 
   1  -6 -31 2143.91 215.078   4 
   1  -6 -30 137.936 98.4290   4 
   1  -6 -30 95.3785 77.1732   5 
   1  -6 -29 98.5582 87.2957   5 
   1   6 -29-13.6097 85.7429   4 
   1  -6 -29 90.4550 97.8997   4 
   1  -6 -28 2317.17 232.725   5 
   1  -6 -28 2067.60 234.767   4 
   1   6 -28 1833.08 224.753   4 
   1   6 -27 2041.87 244.299   4 
   1  -6 -27 2039.23 234.540   4 
   1  -6 -27 2140.85 224.665   5 
   1   6 -26 4777.05 359.495   4 
   1  -6 -26 4978.96 337.729   5 
   1  -6 -26 5007.50 356.179   4 
   1  -6 -25 4965.39 339.740   5 
   1   6 -25 4845.98 372.473   4 
   1  -6 -25 5134.44 357.296   4 
   1  -6 -24 168.495 92.4586   4 
   1   6 -24 109.152 108.423   4 
   1  -6 -24-83.3156 93.7439   5 
   1  -6 -23 526.447 124.158   5 
   1   6 -23 577.396 149.905   4 
   1  -6 -23 405.175 127.970   4 
   1   6 -22 4226.78 336.916   4 
   1  -6 -22 3529.45 670.309   6 
   1  -6 -22 4016.05 306.868   4 
   1  -6 -22 4118.06 299.208   5 
   1   6 -21 3266.99 287.910   4 
   1  -6 -21 3182.37 259.022   5 
   1  -6 -21 2813.77 585.064   6 
   1  -6 -21 2970.31 262.320   4 
   1   6 -20 5707.66 371.100   4 
   1  -6 -20 5469.80 340.120   4 
   1  -6 -20 5422.96 773.427   6 
   1  -6 -20 5151.06 321.656   5 
   1   6 -19 625.866 139.435   4 
   1  -6 -19 684.668 129.619   5 
   1  -6 -19 772.480 132.221   4 
   1  -6 -18 2016.19 193.962   5 
   1  -6 -18 1950.89 479.665   6 
   1  -6 -18 1811.89 188.753   4 
   1   6 -18 2194.94 221.246   4 
   1  -6 -17 1274.12 364.211   6 
   1  -6 -17 1526.76 170.472   4 
   1  -6 -16 73.1878 161.421   6 
   1  -6 -15 4549.33 642.599   6 
   1  -6 -14 572.569 273.302   6 
   1  -6 -13 17301.4 1151.98   6 
  -1  -6  11 17316.6 807.139   1 
   1  -6 -10 3742.86 440.645   1 
  -1  -6  10 3443.76 370.311   1 
  -1  -6   9 52457.4 1439.46   1 
   1  -6  -9 51802.6 1615.46   1 
  -1  -6   8 15055.8 776.668   1 
   1  -6  -8 14301.5 845.609   1 
   1  -6  -7 0.89977 105.045   1 
  -1  -6   7 69.2049 91.3083   1 
  -1  -6   6 9484.04 627.384   1 
   1  -6  -6 8944.24 664.294   1 
   1  -6  -5 69293.4 1812.52   1 
  -1  -6   5 69426.4 1702.26   1 
  -1  -6   4 3079.88 370.654   1 
   1  -6  -4 3163.75 389.797   1 
   1  -6  -3 31.2078 128.942   1 
  -1  -6   3 81.6621 91.2729   1 
  -1  -6   2 13215.9 760.547   1 
   1  -6  -2 14857.8 813.190   1 
  -1  -6   1 3449.66 399.385   1 
   1  -6  -1 3462.31 399.092   1 
   1  -6   0 3061.31 381.797   1 
  -1  -6   0 4173.97 431.699   1 
   1  -6   1 7695.46 581.161   1 
  -1  -6  -1 7441.73 587.234   1 
  -1  -6  -2 113368. 2257.54   1 
   1  -6   2 113122. 2209.99   1 
  -1  -6  -3 14124.8 808.755   1 
   1  -6   3 14615.7 798.544   1 
  -1  -6  -4 4162.34 457.743   1 
   1  -6   4 4994.82 477.333   1 
  -1  -6  -5 128.701 159.157   1 
   1  -6   5 346.043 130.253   1 
  -1  -6  -6 38219.9 1355.03   1 
   1  -6   6 35014.3 1234.35   1 
   1  -6   7 1574.27 272.681   1 
   1  -6   8 9260.49 632.600   1 
   1  -6   9 155.019 98.8033   1 
   1  -6  10 74913.9 1787.38   1 
   1  -6  11 164.729 109.378   1 
   1  -6  12 5039.57 464.754   1 
  -1  -6 -13 486.319 220.830   6 
  -1  -6 -14 1100.52 302.469   6 
  -1  -6 -15 2651.78 477.432   6 
  -1  -6 -16 2398.93 455.045   6 
  -1  -6 -17 6837.58 779.832   6 
  -1  -6 -17 6838.56 342.132   4 
  -1   6 -17 6628.69 379.209   4 
  -1  -6 -18 5793.72 321.599   5 
  -1   6 -18 5989.51 326.924   3 
  -1   6 -18 6075.49 373.927   4 
  -1  -6 -18 5569.27 321.508   4 
  -1  -6 -18 6203.46 779.133   6 
  -1  -6 -19 2487.72 221.506   5 
  -1   6 -19 2540.03 218.748   3 
  -1   6 -19 2692.97 256.584   4 
  -1  -6 -19 2617.59 524.828   6 
  -1  -6 -19 3012.29 240.162   4 
  -1   6 -20 818.352 133.926   3 
  -1  -6 -20 667.254 287.790   6 
  -1  -6 -20 924.087 148.651   5 
  -1   6 -20 762.374 148.047   4 
  -1  -6 -20 918.486 148.964   4 
  -1   6 -21 26539.1 704.496   3 
  -1  -6 -21 27094.4 760.649   4 
  -1  -6 -21 26979.3 744.344   5 
  -1  -6 -21 27687.6 1744.94   6 
  -1   6 -21 27360.0 825.570   4 
  -1   6 -22 15728.6 637.721   4 
  -1   6 -22 14642.0 526.863   3 
  -1  -6 -22 14900.3 562.811   5 
  -1  -6 -22 15660.5 588.855   4 
  -1  -6 -23-6.11460 77.2362   5 
  -1  -6 -23 26.2597 172.145   6 
  -1  -6 -23 49.0818 86.0499   4 
  -1   6 -23 3.98682 94.4134   4 
  -1   6 -23-35.8497 63.1512   3 
  -1  -6 -24 1372.27 188.974   4 
  -1  -6 -24 1326.30 179.033   5 
  -1   6 -24 1383.79 211.955   4 
  -1  -6 -25 13409.6 564.957   4 
  -1   6 -25 12981.1 590.321   4 
  -1  -6 -25 13631.0 555.446   5 
  -1  -6 -26 1273.32 191.044   4 
  -1   6 -26 1212.70 204.066   4 
  -1  -6 -26 1214.31 179.387   5 
  -1  -6 -27 44.9413 77.2552   5 
  -1   6 -27 105.953 110.182   4 
  -1  -6 -27 116.227 88.3420   4 
  -1  -6 -28 294.467 106.067   5 
  -1   6 -28 36.5745 104.988   4 
  -1  -6 -28 131.919 92.6813   4 
  -1  -6 -29 689.296 137.466   5 
  -1  -6 -29 672.846 138.157   4 
  -1  -6 -30 354.721 102.569   4 
  -1  -6 -30 552.776 121.835   5 
  -1  -6 -31 3765.70 268.960   4 
  -1  -6 -32-17.1105 67.5876   4 
  -1  -6 -33 3290.62 220.629   4 
  -1  -6 -34 198.928 59.1674   4 
  -1  -6 -35 733.959 87.9069   4 
   1  -7 -34 578.825 85.7373   4 
   1  -7 -33 128.416 61.4893   4 
   1  -7 -32 3655.37 244.299   4 
   1  -7 -31 129.959 72.2666   5 
   1  -7 -31 148.001 84.9906   4 
   1  -7 -30 123.237 82.0116   4 
   1  -7 -30 253.563 93.2411   5 
   1  -7 -29 2421.73 220.019   5 
   1  -7 -29 2426.40 235.246   4 
   1  -7 -28 9031.04 422.904   5 
   1  -7 -28 8859.59 446.207   4 
   1  -7 -27 30.9883 78.9390   4 
   1  -7 -27-25.5597 76.5202   5 
   1  -7 -26 3420.98 295.437   4 
   1  -7 -26 3331.51 271.681   5 
   1  -7 -25 13196.1 532.416   5 
   1  -7 -25 13468.8 567.486   4 
   1  -7 -24 193.416 97.6112   4 
   1  -7 -24 105.712 84.6512   5 
   1   7 -24 322.238 141.845   4 
   1  -7 -23 634.019 133.210   5 
   1   7 -23 847.365 176.118   4 
   1  -7 -23 524.101 128.855   4 
   1  -7 -22 2507.41 568.210   6 
   1  -7 -22 2234.61 231.262   4 
   1   7 -22 2508.69 261.430   4 
   1  -7 -22 2487.63 232.583   5 
   1   7 -21 1057.56 175.843   4 
   1  -7 -21 1128.99 420.748   6 
   1  -7 -21 976.562 153.454   5 
   1  -7 -21 962.888 157.998   4 
   1   7 -20 5420.32 368.152   4 
   1  -7 -20 5407.47 342.601   4 
   1  -7 -20 5121.22 322.777   5 
   1  -7 -20 5981.18 845.832   6 
   1   7 -19 3580.05 249.505   3 
   1  -7 -19 4242.37 701.754   6 
   1  -7 -19 3869.55 281.890   4 
   1  -7 -19 3561.92 265.508   5 
   1   7 -19 3742.78 297.502   4 
   1   7 -18 498.236 100.660   3 
   1   7 -18 695.114 136.473   4 
   1  -7 -18 599.426 295.037   6 
   1  -7 -18 486.751 106.738   5 
   1  -7 -18 598.952 120.294   4 
   1  -7 -17 195.022 74.0549   5 
   1  -7 -17 119.377 200.478   6 
   1  -7 -17 192.966 63.8845   4 
   1   7 -17 451.048 115.187   4 
   1   7 -17 208.104 63.5445   3 
   1   7 -16 167.049 84.7303   4 
   1  -7 -16-98.6308 239.635   6 
   1  -7 -15 128.909 176.103   6 
   1  -7 -14 16401.3 1220.47   6 
  -1  -7  11 9284.90 676.878   1 
  -1  -7  10 800.069 210.686   1 
   1  -7 -10 1078.29 281.628   1 
  -1  -7   9 35001.5 1299.55   1 
   1  -7  -9 33323.4 1413.53   1 
   1  -7  -8 97981.1 2419.38   1 
  -1  -7   8 98159.5 2199.90   1 
  -1  -7   7 2307.70 351.793   1 
   1  -7  -7 1928.00 351.233   1 
  -1  -7   6 37427.8 1371.61   1 
   1  -7  -6 38548.2 1483.92   1 
  -1  -7   5 566.883 188.772   1 
   1  -7  -5 519.871 213.050   1 
  -1  -7   4 3903.27 457.416   1 
   1  -7  -4 4369.98 507.634   1 
   1  -7  -3 6503.78 615.161   1 
  -1  -7   3 6426.56 585.401   1 
  -1  -7   2 13935.9 858.973   1 
   1  -7  -2 14421.2 890.778   1 
  -1  -7   1 105418. 2358.93   1 
   1  -7  -1 106743. 2402.04   1 
  -1  -7   0 4435.45 492.175   1 
   1  -7   0 5158.60 535.889   1 
  -1  -7  -1 3898.95 469.476   1 
   1  -7   1 3535.85 437.653   1 
   1  -7   2 3339.53 422.050   1 
  -1  -7  -2 4845.44 517.134   1 
  -1  -7  -3 18211.8 1007.24   1 
   1  -7   3 16630.9 928.513   1 
  -1  -7  -4 13753.3 881.159   1 
   1  -7   4 12125.6 795.032   1 
   1  -7   5 4233.96 472.159   1 
  -1  -7  -5 4615.74 521.107   1 
  -1  -7  -6 4346.74 521.087   1 
   1  -7   6 3967.55 450.856   1 
   1  -7   7 270.849 150.096   1 
   1  -7   8 81.5309 133.527   1 
   1  -7   9 978.334 241.532   1 
   1  -7  10 6697.98 595.576   1 
   1  -7  11 3987.52 460.927   1 
   1  -7  12 63110.5 1794.49   1 
  -1  -7 -14 8314.45 858.217   6 
  -1  -7 -15 5525.06 714.032   6 
  -1  -7 -16 2916.39 532.967   6 
  -1  -7 -16 3507.26 246.117   4 
  -1   7 -16 3632.04 261.922   3 
  -1   7 -16 3213.61 268.101   4 
  -1  -7 -17 2135.42 462.103   6 
  -1  -7 -17 2233.43 196.197   5 
  -1   7 -17 2534.51 221.788   3 
  -1   7 -17 2304.30 242.887   4 
  -1  -7 -17 2422.94 214.340   4 
  -1   7 -18 228.404 87.4463   4 
  -1  -7 -18 168.804 75.1076   5 
  -1   7 -18 183.341 83.1349   3 
  -1  -7 -18 214.290 196.858   6 
  -1  -7 -18 288.972 93.3798   4 
  -1   7 -19 416.528 123.098   4 
  -1  -7 -19 373.802 96.5386   4 
  -1   7 -19 264.586 80.7302   3 
  -1  -7 -19 317.299 93.9567   5 
  -1  -7 -20 6767.29 870.784   6 
  -1  -7 -20 6766.96 377.996   4 
  -1   7 -20 6599.92 359.911   3 
  -1   7 -20 6284.84 400.596   4 
  -1  -7 -20 6378.94 355.391   5 
  -1  -7 -21 1449.60 180.596   4 
  -1   7 -21 1607.95 181.371   3 
  -1  -7 -21 1640.48 463.715   6 
  -1   7 -21 1453.33 210.238   4 
  -1  -7 -21 1328.68 170.777   5 
  -1  -7 -22 4316.46 314.915   4 
  -1  -7 -22 4935.84 323.455   5 
  -1  -7 -22 4120.03 672.177   6 
  -1   7 -22 4212.45 348.883   4 
  -1   7 -22 4232.99 290.546   3 
  -1   7 -23 826.969 177.018   4 
  -1  -7 -23 886.170 155.208   4 
  -1  -7 -23 986.961 157.284   5 
  -1   7 -23 769.843 135.930   3 
  -1   7 -24 1456.08 172.731   3 
  -1  -7 -24 1516.76 191.179   5 
  -1  -7 -24 1432.16 189.819   4 
  -1  -7 -25 5390.25 358.070   4 
  -1  -7 -25 5068.96 330.436   5 
  -1  -7 -26 1483.33 186.922   5 
  -1  -7 -26 1410.78 191.628   4 
  -1  -7 -27 63.8200 87.8774   4 
  -1  -7 -27 2.25090 75.3572   5 
  -1  -7 -28 326.351 108.965   5 
  -1  -7 -28 299.090 99.1333   4 
  -1  -7 -29 244.412 87.0552   4 
  -1  -7 -30 360.024 100.641   4 
  -1  -7 -31 38.0286 59.3342   4 
  -1  -7 -32 2152.74 180.777   4 
  -1  -7 -33 5.94490 47.1794   4 
  -1  -7 -34 61.3998 34.9858   4 
   1  -8 -33 1527.75 136.513   4 
   1  -8 -32 155.870 63.2016   4 
   1  -8 -31 50.7439 55.0680   4 
   1  -8 -30 2779.62 225.915   4 
   1  -8 -29 2469.40 206.808   5 
   1  -8 -29 2493.48 224.565   4 
   1  -8 -28 807.936 126.182   5 
   1  -8 -28 734.923 149.720   4 
   1  -8 -27 2163.97 204.818   5 
   1  -8 -27 2438.06 243.132   4 
   1  -8 -26 67.6665 80.5573   4 
   1  -8 -26-7.51534 59.7720   5 
   1  -8 -25 1438.72 178.826   5 
   1  -8 -25 1351.67 186.999   4 
   1  -8 -24 934.330 150.352   5 
   1  -8 -24 934.106 172.712   4 
   1  -8 -23 818.861 141.473   5 
   1  -8 -23 978.752 164.607   4 
   1  -8 -22 4058.93 292.802   5 
   1  -8 -22 3961.09 305.601   4 
   1  -8 -21 4548.05 325.287   4 
   1  -8 -21 5195.35 850.104   6 
   1  -8 -21 4572.47 304.853   5 
   1   8 -20-76.2438 69.1880   3 
   1  -8 -20 82.1456 56.7819   5 
   1  -8 -20-41.5501 85.5673   4 
   1  -8 -20-73.2236 209.923   6 
   1  -8 -19 1790.17 202.038   4 
   1  -8 -19 1650.66 188.565   5 
   1  -8 -19 1248.38 446.344   6 
   1   8 -19 1639.78 175.641   3 
   1  -8 -18 8.82590 159.381   6 
   1  -8 -18 117.231 71.9882   4 
   1  -8 -18-6.07348 57.8236   5 
   1   8 -18 133.626 74.6610   3 
   1   8 -17 7630.03 370.344   3 
   1  -8 -17 7151.16 376.903   4 
   1  -8 -17 7769.56 922.313   6 
   1   8 -16 10.0086 52.8305   3 
   1  -8 -16 262.337 237.193   6 
   1   8 -15 3788.87 258.065   3 
   1  -8 -15 3701.82 624.658   6 
   1   8 -14 399.742 92.0260   3 
   1  -8 -14 338.596 195.890   6 
  -1  -8  11-237.792 136.278   1 
  -1  -8  10 165.595 140.866   1 
   1  -8 -10 74.7681 140.277   1 
  -1  -8   9 801.994 242.340   1 
   1  -8  -9 509.099 224.963   1 
   1  -8  -8 6418.88 676.119   1 
  -1  -8   8 6281.76 613.159   1 
   1  -8  -7 2953.55 464.074   1 
  -1  -8   7 3078.50 441.225   1 
  -1  -8   6 4254.23 509.577   1 
   1  -8  -6 4515.11 562.529   1 
  -1  -8   5 3238.93 453.355   1 
   1  -8  -5 2797.00 435.316   1 
   1  -8  -4 341.119 190.153   1 
  -1  -8   4 424.767 195.364   1 
   1  -8  -3 12841.3 929.625   1 
  -1  -8   3 13753.2 920.716   1 
  -1  -8   2 25915.9 1272.35   1 
   1  -8  -2 24018.7 1250.72   1 
  -1  -8   1 5781.90 616.198   1 
   1  -8  -1 5607.55 609.555   1 
  -1  -8   0 18825.8 1104.72   1 
   1  -8   0 20527.8 1152.05   1 
   1  -8   1 135808. 2934.28   1 
  -1  -8  -1 135756. 2957.39   1 
  -1  -8  -2 172.870 166.107   1 
   1  -8   2 233.203 167.123   1 
  -1  -8  -3 8549.16 758.343   1 
   1  -8   3 8573.89 738.406   1 
   1  -8   4 209.693 154.881   1 
  -1  -8  -4 61.4606 140.645   1 
  -1  -8  -5 10101.2 838.842   1 
   1  -8   5 10971.0 828.010   1 
  -1  -8  -6 4559.03 560.376   1 
   1  -8   6 5605.15 599.936   1 
   1  -8   7 20140.7 1120.16   1 
   1  -8   8 1313.36 291.981   1 
   1  -8   9 2007.05 359.095   1 
   1  -8  10-265.110 148.775   1 
   1  -8  11 7246.57 673.064   1 
  -1   8 -13 1919.61 185.053   3 
  -1  -8 -14 748.209 320.714   6 
  -1   8 -14 661.570 120.677   3 
  -1  -8 -15 4599.94 694.916   6 
  -1   8 -15 4592.83 295.783   3 
  -1   8 -16-83.4172 70.7971   3 
  -1  -8 -16 102.819 156.313   6 
  -1  -8 -16-47.9804 69.7495   4 
  -1  -8 -17 739.833 124.721   4 
  -1  -8 -17 688.665 312.548   6 
  -1   8 -17 652.662 123.149   3 
  -1  -8 -18-20.8884 62.1476   4 
  -1  -8 -18 78.2317 196.936   6 
  -1   8 -18-23.0477 63.4588   3 
  -1  -8 -19 1315.65 361.976   6 
  -1  -8 -19 1166.21 156.712   4 
  -1   8 -19 1156.85 164.955   3 
  -1  -8 -19 1358.50 165.817   5 
  -1  -8 -20-6.71043 113.826   6 
  -1   8 -20 106.842 70.2398   3 
  -1  -8 -20 247.787 86.5871   5 
  -1  -8 -20 200.235 71.0269   4 
  -1  -8 -21 1064.14 162.865   4 
  -1  -8 -21 1195.73 163.580   5 
  -1  -8 -21 1392.29 429.948   6 
  -1   8 -21 892.296 155.968   3 
  -1   8 -22 5411.18 327.728   3 
  -1  -8 -22 5728.75 360.526   4 
  -1  -8 -22 5189.46 320.917   5 
  -1  -8 -23 5967.21 369.280   4 
  -1  -8 -23 6187.70 353.581   5 
  -1   8 -23 5532.31 326.009   3 
  -1   8 -24 1709.51 180.647   3 
  -1  -8 -24 1882.19 199.896   5 
  -1  -8 -24 1966.29 219.095   4 
  -1  -8 -25 3966.63 301.305   4 
  -1  -8 -25 3709.41 274.441   5 
  -1  -8 -26 220.560 91.8487   5 
  -1  -8 -26 210.309 94.4266   4 
  -1  -8 -27 1996.82 198.551   5 
  -1  -8 -27 1837.70 208.969   4 
  -1  -8 -28 6464.62 353.428   4 
  -1  -8 -29 339.146 88.8587   4 
  -1  -8 -30 547.430 108.225   4 
  -1  -8 -31 191.379 66.7114   4 
  -1  -8 -32-24.2203 45.9751   4 
  -1  -8 -33 103.851 37.5288   4 
   1  -9 -32 46.5721 41.9169   4 
   1  -9 -31 358.167 80.7823   4 
   1  -9 -30 61.6561 60.2600   4 
   1  -9 -29 1113.82 149.218   4 
   1  -9 -28 728.052 130.042   4 
   1  -9 -27 1223.99 167.512   4 
   1  -9 -27 1236.27 147.681   5 
   1  -9 -26 5168.69 294.424   5 
   1  -9 -26 5331.52 337.629   4 
   1  -9 -25 42.5361 78.0835   4 
   1  -9 -25 85.0637 63.7178   5 
   1  -9 -24 5556.71 318.949   5 
   1  -9 -24 5570.59 357.273   4 
   1  -9 -23 886.283 158.590   4 
   1  -9 -23 734.848 125.109   5 
   1  -9 -22 445.678 108.524   5 
   1  -9 -22 385.757 118.565   4 
   1   9 -22 419.001 106.835   3 
   1  -9 -21 462.597 125.541   4 
   1   9 -21 348.432 99.4454   3 
   1   9 -20 192.633 72.3193   3 
   1  -9 -20 199.526 92.4439   4 
   1   9 -19 113.261 63.4743   3 
   1  -9 -19 171.022 77.8603   4 
   1   9 -18 3925.25 280.641   3 
   1  -9 -18 3835.22 708.712   6 
   1  -9 -18 4190.63 297.884   4 
   1   9 -17 653.185 118.764   3 
   1  -9 -17 729.296 126.459   4 
   1   9 -16 37.9664 69.4598   3 
   1  -9 -16 88.4015 168.878   6 
   1   9 -15 1363.80 166.122   3 
   1  -9 -15 1528.94 460.984   6 
   1   9 -14 96.0598 74.2325   3 
   1  -9 -14-559.598 278.298   6 
   1   9 -13-70.4337 77.2344   3 
   1   9 -12 40.9015 64.7559   3 
   1   9 -11 15517.7 521.592   3 
  -1  -9  10 619.266 228.608   1 
  -1  -9   9 54.0300 100.005   1 
   1  -9  -9 338.649 191.659   1 
  -1  -9   8 728.435 247.136   1 
   1  -9  -8 608.698 217.147   1 
  -1  -9   7 55.0313 102.836   1 
   1  -9  -7-79.6735 197.260   1 
   1  -9  -6 7643.51 789.130   1 
  -1  -9   6 9122.44 811.133   1 
  -1  -9   5-107.359 112.745   1 
   1  -9  -5 20.8415 101.696   1 
  -1  -9   4 6275.47 675.100   1 
   1  -9  -4 5281.96 649.798   1 
  -1  -9   3-27.5217 146.189   1 
   1  -9  -3-74.0808 166.817   1 
   1  -9  -2 1193.07 325.523   1 
  -1  -9   2 833.179 296.135   1 
   1  -9  -1 23497.5 1343.99   1 
  -1  -9   1 24205.6 1352.59   1 
   1  -9   0 4089.61 560.694   1 
  -1  -9   0 4294.27 583.023   1 
   1  -9   1-127.117 210.282   1 
  -1  -9  -1 176.786 163.901   1 
   1  -9   2 1689.59 363.501   1 
  -1  -9  -2 1436.28 353.556   1 
   1  -9   3 9724.18 853.550   1 
  -1  -9  -3 9245.46 848.507   1 
  -1  -9  -4 19244.3 1231.31   1 
   1  -9   4 18984.7 1188.65   1 
   1  -9   5 24243.1 1341.18   1 
   1  -9   6 2599.40 441.763   1 
   1  -9   7 3817.29 518.638   1 
   1  -9   8 24.9797 104.239   1 
   1  -9   9-438.213 205.158   1 
  -1   9 -10 2444.38 212.817   3 
   1  -9  10 2915.69 457.540   1 
   1  -9  11-1.35523 108.340   1 
  -1   9 -11-38.2497 58.3669   3 
  -1   9 -12 7940.44 384.881   3 
  -1   9 -13 3134.81 252.400   3 
  -1  -9 -14 490.374 288.853   6 
  -1   9 -14 558.099 124.819   3 
  -1  -9 -15 1115.99 396.216   6 
  -1   9 -15 529.979 120.305   3 
  -1  -9 -16 1579.83 443.779   6 
  -1   9 -16 1674.28 192.539   3 
  -1  -9 -16 1595.36 181.327   4 
  -1  -9 -17 16.7722 58.0936   4 
  -1   9 -17 86.1367 73.1859   3 
  -1  -9 -17 160.792 207.179   6 
  -1  -9 -18 2287.93 217.865   4 
  -1   9 -18 2571.84 234.550   3 
  -1  -9 -19 3951.54 708.186   6 
  -1   9 -19 3236.52 263.576   3 
  -1  -9 -19 3288.80 265.164   4 
  -1  -9 -20 3810.91 291.902   4 
  -1   9 -20 4206.29 298.633   3 
  -1   9 -21 297.613 99.9030   3 
  -1  -9 -21 191.019 78.3539   4 
  -1   9 -22 4300.42 292.882   3 
  -1  -9 -22 4736.51 326.231   4 
  -1  -9 -23 718.797 141.693   4 
  -1   9 -23 719.237 128.749   3 
  -1  -9 -24 2796.82 251.290   4 
  -1  -9 -24 2064.33 197.076   5 
  -1   9 -24 2379.32 212.093   3 
  -1  -9 -25 1281.23 174.824   4 
  -1   9 -25 1296.59 152.106   3 
  -1  -9 -26-1.09773 66.8294   4 
  -1  -9 -27-28.7986 69.7821   4 
  -1  -9 -28 180.263 70.8962   4 
  -1  -9 -29 21.4264 57.9880   4 
  -1  -9 -30 26.3693 48.5247   4 
  -1  -9 -31 48.5146 45.2413   4 
   1 -10 -31-27.4291 43.0320   4 
   1 -10 -30 560.340 87.5080   4 
   1 -10 -29 280.801 80.4449   4 
   1 -10 -28 32.7971 59.6643   4 
   1 -10 -27 576.036 115.401   4 
   1 -10 -26 5662.16 326.302   4 
   1 -10 -25 3260.09 258.221   4 
   1 -10 -24 123.326 89.5945   4 
   1 -10 -23 1253.71 178.567   4 
   1  10 -22 127.995 63.5824   3 
   1 -10 -22 65.5989 80.8788   4 
   1 -10 -21 2451.47 241.047   4 
   1  10 -21 2497.00 216.710   3 
   1 -10 -20 98.9159 75.3758   4 
   1  10 -20 193.259 79.4269   3 
   1  10 -19 2983.07 244.890   3 
   1 -10 -19 3135.29 267.144   4 
   1 -10 -18 703.354 132.577   4 
   1  10 -18 584.474 122.701   3 
   1 -10 -17 280.531 237.306   6 
   1  10 -17 621.320 127.313   3 
   1 -10 -17 735.745 137.198   4 
   1 -10 -16 714.038 333.179   6 
   1  10 -16 1395.01 179.303   3 
   1  10 -15 931.629 150.190   3 
   1 -10 -15 1102.35 373.107   6 
   1 -10 -14 1795.22 488.266   6 
   1  10 -14 1956.97 209.126   3 
   1  10 -13 709.495 130.840   3 
   1  10 -12 1470.19 176.811   3 
   1  10 -11-37.3283 66.7660   3 
   1  10 -10 34.3133 61.5045   3 
  -1 -10   9 7222.54 770.947   1 
   1  10  -9 8883.69 406.914   3 
   1 -10  -8 3957.36 625.719   1 
  -1  10   8 3669.23 252.767   3 
   1  10  -8 3918.71 272.734   3 
  -1 -10   8 4008.25 583.926   1 
  -1 -10   7 724.839 253.538   1 
   1  10  -7 1001.95 141.458   3 
   1 -10  -7 720.126 291.567   1 
  -1  10   7 877.880 127.173   3 
   1  10  -6 1148.76 150.419   3 
   1 -10  -6 1216.79 368.789   1 
  -1 -10   6 1180.49 335.960   1 
   1  10  -5 8677.51 392.649   3 
  -1 -10   5 9295.97 893.178   1 
   1 -10  -5 9885.10 960.452   1 
  -1 -10   4 326.751 196.974   1 
   1 -10  -4 216.565 175.576   1 
   1  10  -4 307.814 94.9597   3 
  -1 -10   3 1491.95 357.108   1 
   1 -10  -3 1272.37 359.514   1 
  -1 -10   2 4146.93 605.183   1 
   1 -10  -2 5154.93 688.237   1 
  -1 -10   1 16673.6 1211.85   1 
   1 -10  -1 15190.5 1159.04   1 
   1 -10   0 212.055 216.641   1 
  -1 -10   0 276.710 189.133   1 
   1 -10   1 809.892 316.345   1 
  -1 -10  -1 416.803 214.802   1 
  -1 -10  -2 14147.5 1128.51   1 
   1 -10   2 12770.9 1055.92   1 
   1 -10   3 880.408 337.541   1 
  -1  10  -4 517.644 100.195   3 
   1 -10   4 325.198 208.744   1 
  -1  10  -5 200.051 77.8185   3 
   1 -10   5 247.975 198.581   1 
   1  10   5 303.477 89.9328   3 
  -1  10  -6 20406.3 607.036   3 
   1  10   6 19907.0 588.839   3 
   1 -10   6 21540.1 1352.78   1 
  -1  10  -7 1168.69 153.191   3 
   1 -10   7 1124.25 316.280   1 
   1  10   7 946.252 135.504   3 
   1 -10   8 1786.94 397.243   1 
  -1  10  -8 2023.48 200.280   3 
  -1  10  -9 2545.57 228.743   3 
   1 -10   9 1813.39 402.210   1 
   1 -10  10 1009.27 296.240   1 
  -1  10 -10 932.915 142.212   3 
  -1  10 -11 26106.2 721.260   3 
  -1  10 -12 125.168 75.2427   3 
  -1  10 -13 848.770 145.852   3 
  -1 -10 -14 1385.21 421.117   6 
  -1  10 -14 1431.61 181.863   3 
  -1 -10 -15 897.455 347.306   6 
  -1  10 -15 277.118 92.2792   3 
  -1  10 -16 32.9880 69.0886   3 
  -1 -10 -16 111.248 64.8116   4 
  -1 -10 -17 9599.93 441.497   4 
  -1 -10 -17 9682.63 1106.98   6 
  -1  10 -17 9518.55 452.381   3 
  -1 -10 -18 271.448 91.3500   4 
  -1  10 -18 271.404 97.6573   3 
  -1  10 -19-93.1326 91.0245   3 
  -1 -10 -19 74.4060 72.7396   4 
  -1  10 -20 1350.13 177.982   3 
  -1 -10 -20 1199.82 170.057   4 
  -1  10 -21 4635.32 306.210   3 
  -1 -10 -21 4282.54 304.009   4 
  -1 -10 -22 581.462 120.100   4 
  -1  10 -22 760.894 133.298   3 
  -1  10 -23 244.176 79.7042   3 
  -1 -10 -23 387.728 109.106   4 
  -1 -10 -24 1265.54 167.898   4 
  -1  10 -24 1084.02 145.056   3 
  -1  10 -25 2304.17 185.965   3 
  -1 -10 -25 2819.46 232.219   4 
  -1 -10 -26 4707.96 286.439   4 
  -1 -10 -27 3728.83 247.100   4 
  -1 -10 -28 4336.90 249.787   4 
  -1 -10 -29 955.385 117.826   4 
  -1 -10 -30 282.382 64.1822   4 
   1 -11 -29 211.646 60.2447   4 
   1 -11 -28 247.225 72.1701   4 
   1 -11 -27 192.186 72.9053   4 
   1 -11 -26 1029.02 136.307   4 
   1 -11 -25 4957.86 294.916   4 
   1 -11 -24 166.422 84.9594   4 
   1 -11 -23 65.0230 67.1957   4 
   1 -11 -22-47.8774 70.4075   4 
   1  11 -22 19.9436 50.9030   3 
   1  11 -21 665.834 116.315   3 
   1 -11 -21 797.909 144.919   4 
   1 -11 -20 265.700 93.9363   4 
   1  11 -20 328.192 92.3537   3 
   1 -11 -19 93.6632 87.1067   4 
   1  11 -19 73.9426 76.4801   3 
   1 -11 -18 845.964 149.624   4 
   1  11 -18 923.295 148.384   3 
   1 -11 -17 6931.61 383.630   4 
   1  11 -17 6811.38 372.483   3 
   1  11 -16 160.731 85.9937   3 
   1  11 -15 357.366 102.415   3 
   1 -11 -14 3282.88 676.221   6 
   1  11 -14 3212.64 266.163   3 
   1  11 -13 3622.46 282.074   3 
   1  11 -12 6059.99 363.415   3 
   1  11 -11 4671.77 313.791   3 
   1  11 -10 3796.85 286.189   3 
   1  11  -9 437.347 110.699   3 
  -1  11   8 170.792 62.0876   3 
   1  11  -8 242.861 98.3946   3 
  -1  11   7 17194.9 570.120   3 
   1  11  -7 17687.4 595.504   3 
   1 -11  -6 521.868 240.679   1 
  -1  11   6 580.482 121.360   3 
   1  11  -6 811.398 141.643   3 
  -1  11   5 134.800 64.5609   3 
   1  11  -5 66.5566 68.8551   3 
  -1 -11   4 14300.7 1180.49   1 
   1  11  -4 14530.9 530.933   3 
   1 -11  -4 14495.2 1233.83   1 
  -1  11   4 13831.2 511.261   3 
   1  11  -3 15.6641 65.4004   3 
  -1 -11   3-42.4484 202.162   1 
  -1  11   3 78.7681 73.6175   3 
   1 -11  -3 9.78542 176.730   1 
   1 -11  -2 506.496 254.395   1 
  -1 -11   2 466.994 279.730   1 
  -1  11   2 218.721 84.0418   3 
   1  11  -2 368.163 94.3387   3 
  -1  11   1 9068.20 417.705   3 
   1  11  -1 8892.71 418.702   3 
   1 -11  -1 9199.57 972.397   1 
   1  11   0 3321.78 258.468   3 
  -1  11   0 3591.04 268.738   3 
   1 -11   0 3680.99 616.754   1 
   1 -11   1 4938.91 721.403   1 
   1  11   1 4358.61 294.740   3 
  -1  11  -1 4032.36 282.563   3 
   1 -11   2 2850.37 541.187   1 
   1  11   2 3450.68 259.352   3 
  -1  11  -2 3513.52 264.254   3 
  -1  11  -3 2967.00 245.879   3 
   1  11   3 2927.30 243.869   3 
   1  11   4 598.978 120.719   3 
  -1  11  -4 744.074 135.420   3 
   1 -11   4 812.466 300.868   1 
  -1  11  -5 7521.75 388.475   3 
   1  11   5 7287.04 378.846   3 
   1 -11   5 7835.48 876.585   1 
   1  11   6 6789.92 367.488   3 
  -1  11  -6 6931.99 373.299   3 
   1 -11   6 7998.78 889.151   1 
  -1  11  -7 226.112 97.3643   3 
   1 -11   7 319.420 193.096   1 
   1  11   7 347.049 101.624   3 
   1 -11   8 4893.36 695.739   1 
  -1  11  -8 4264.51 303.069   3 
  -1  11  -9 156.937 87.5422   3 
   1 -11   9-358.760 221.289   1 
   1 -11  10 11951.1 1054.72   1 
  -1  11 -10 11691.2 498.022   3 
  -1  11 -11 263.508 105.991   3 
  -1  11 -12 1782.40 206.440   3 
  -1  11 -13 618.084 138.040   3 
  -1 -11 -14 960.456 373.856   6 
  -1  11 -14 68.7771 79.2751   3 
  -1 -11 -15-31.9416 60.4114   4 
  -1  11 -15-100.268 90.1212   3 
  -1 -11 -16-8.22963 56.1342   4 
  -1  11 -16-134.775 96.5789   3 
  -1 -11 -17 3163.98 255.377   4 
  -1  11 -17 3276.03 266.439   3 
  -1 -11 -18 28.6061 60.2959   4 
  -1  11 -18 24.4999 76.1905   3 
  -1 -11 -19 10250.4 454.484   4 
  -1  11 -19 10641.7 469.334   3 
  -1  11 -20 336.476 105.912   3 
  -1 -11 -20 329.411 99.5328   4 
  -1 -11 -21 2718.35 235.513   4 
  -1  11 -21 2791.15 233.366   3 
  -1 -11 -22 375.312 100.258   4 
  -1  11 -22 271.804 81.9045   3 
  -1 -11 -23 9330.68 408.328   4 
  -1  11 -23 8198.40 364.994   3 
  -1 -11 -24 233.200 79.3254   4 
  -1  11 -24 139.386 65.4633   3 
  -1  11 -25 126.021 53.4436   3 
  -1 -11 -25 90.9235 58.2891   4 
  -1 -11 -26 40.7767 53.2789   4 
  -1 -11 -27 3530.07 212.286   4 
  -1 -11 -28 73.0158 47.8171   4 
   1 -12 -27 256.360 63.2955   4 
   1 -12 -26 642.291 97.8893   4 
   1 -12 -25 755.194 112.950   4 
   1 -12 -24 1247.11 147.172   4 
   1 -12 -23 150.009 82.8219   4 
   1 -12 -22 83.0022 72.4748   4 
   1  12 -22 35.6686 61.9827   3 
   1  12 -21 366.684 85.7546   3 
   1 -12 -21 377.000 102.960   4 
   1 -12 -20 346.610 101.789   4 
   1  12 -20 17.8893 64.8471   3 
   1 -12 -19 2471.89 224.101   4 
   1  12 -19 2182.87 200.176   3 
   1 -12 -18 446.695 107.602   4 
   1  12 -18 316.417 94.2078   3 
   1 -12 -17 61.0201 63.5776   4 
   1  12 -17 54.4749 69.4165   3 
   1 -12 -16-38.4700 64.5930   4 
   1  12 -16-3.84433 73.1040   3 
   1  12 -15 1379.95 175.950   3 
   1  12 -14 1038.11 160.596   3 
   1  12 -13 4338.53 309.070   3 
   1  12 -12 144.061 89.4906   3 
   1  12 -11 426.510 122.716   3 
   1  12 -10 118.459 88.4552   3 
   1  12  -9 1369.71 180.068   3 
   1  12  -8 2108.31 227.792   3 
   1  12  -7 138.306 74.8141   3 
  -1  12   7 165.714 76.0185   3 
   1  12  -6 50.4823 78.4388   3 
  -1  12   6 202.054 96.8457   3 
  -1  12   5 13606.3 532.116   3 
   1  12  -5 13697.0 540.663   3 
   1  12  -4 6421.73 374.787   3 
  -1  12   4 6027.37 357.243   3 
   1 -12  -3 780.360 281.464   1 
  -1  12   3 835.865 136.213   3 
   1  12  -3 786.883 145.123   3 
   1  12  -2 548.572 119.105   3 
   1 -12  -2 745.031 304.306   1 
  -1  12   2 567.130 129.911   3 
   1  12  -1 43.0073 66.7008   3 
  -1  12   1 23.8303 71.5791   3 
   1 -12   0 9363.30 1027.31   1 
  -1  12   0 8892.24 433.637   3 
   1  12   0 8907.77 433.590   3 
   1 -12   1 1060.35 353.678   1 
  -1  12  -1 1510.97 187.305   3 
   1  12   1 1275.90 172.646   3 
   1  12   2 5788.03 353.457   3 
  -1  12  -2 5525.47 348.148   3 
   1 -12   2 6157.56 841.601   1 
   1 -12   3 6085.88 826.796   1 
  -1  12  -3 6401.34 371.160   3 
   1  12   3 6276.12 366.004   3 
   1 -12   4 975.681 331.237   1 
   1  12   4 633.518 133.898   3 
  -1  12  -4 558.122 130.995   3 
   1 -12   5 1792.99 425.060   1 
   1  12   5 1571.96 191.823   3 
  -1  12  -5 1856.22 205.220   3 
  -1  12  -6 2315.89 233.807   3 
   1  12   6 2047.30 216.986   3 
   1 -12   7-260.064 178.129   1 
  -1  12  -7 182.700 88.6368   3 
   1 -12   8-671.213 274.087   1 
  -1  12  -8 182.434 100.708   3 
   1 -12   9 24940.7 1618.95   1 
  -1  12  -9 27168.9 777.749   3 
  -1  12 -10 20933.7 679.028   3 
  -1  12 -11 4949.22 341.984   3 
  -1  12 -12 365.714 115.119   3 
  -1  12 -13 8824.33 444.276   3 
  -1  12 -14 4605.89 324.484   3 
  -1 -12 -15 61.1541 67.2715   4 
  -1  12 -15 191.039 91.8661   3 
  -1 -12 -16 339.693 96.5725   4 
  -1  12 -16 350.937 100.528   3 
  -1  12 -17 22.7007 70.2808   3 
  -1 -12 -17 47.7329 60.8719   4 
  -1 -12 -18 1937.24 194.772   4 
  -1  12 -18 2196.05 220.041   3 
  -1 -12 -19 8342.15 393.826   4 
  -1  12 -19 8142.96 396.952   3 
  -1 -12 -20 254.355 89.3122   4 
  -1  12 -20 511.854 112.625   3 
  -1 -12 -21 1129.08 150.840   4 
  -1  12 -21 836.906 131.271   3 
  -1  12 -22 577.397 111.026   3 
  -1 -12 -22 788.342 118.489   4 
  -1 -12 -23 1480.88 156.045   4 
  -1  12 -23 1368.37 144.089   3 
  -1  12 -24 704.608 99.9933   3 
  -1 -12 -24 849.810 116.282   4 
  -1 -12 -25 167.151 57.5808   4 
  -1 -12 -26 2052.02 149.388   4 
   1 -13 -25 23.7642 45.4219   4 
   1 -13 -24 711.858 99.3520   4 
   1 -13 -23 5003.89 257.943   4 
   1 -13 -22 2.43685 48.7313   4 
   1  13 -22 5.25836 41.8531   3 
   1 -13 -21 122.333 69.6442   4 
   1  13 -21 202.921 71.3462   3 
   1  13 -20 260.910 69.3139   3 
   1 -13 -20 302.766 84.9761   4 
   1  13 -19 66.6141 60.0840   3 
   1 -13 -19 15.5917 61.1495   4 
   1 -13 -18 361.438 96.6427   4 
   1  13 -18 184.910 66.0114   3 
   1 -13 -17 309.979 95.5870   4 
   1  13 -17 274.409 92.4258   3 
   1  13 -16 1858.34 199.166   3 
   1 -13 -16 1818.65 193.279   4 
   1 -13 -15 997.832 145.809   4 
   1  13 -15 947.788 152.650   3 
   1  13 -14 162.541 83.0272   3 
   1  13 -13 17.4409 72.6690   3 
   1  13 -12-43.6209 74.4694   3 
   1  13 -11 828.998 150.261   3 
   1  13 -10 1405.89 190.375   3 
   1  13  -9 1532.52 201.514   3 
   1  13  -8-73.4714 109.290   3 
   1  13  -7 6372.03 382.233   3 
   1  13  -6 470.160 127.887   3 
  -1  13   6 443.784 120.402   3 
   1  13  -5 370.983 111.917   3 
  -1  13   5 279.050 100.919   3 
   1  13  -4 3118.80 273.863   3 
  -1  13   4 3257.93 273.387   3 
   1  13  -3 446.336 124.066   3 
  -1  13   3 481.880 124.279   3 
   1  13  -2 3102.04 270.919   3 
  -1  13   2 3307.18 277.594   3 
   1  13  -1 3167.25 275.583   3 
  -1  13   1 3032.92 265.202   3 
  -1  13   0 10929.3 496.434   3 
   1  13   0 10865.6 501.272   3 
  -1  13  -1 5493.46 358.350   3 
   1  13   1 5342.69 353.788   3 
   1  13   2 2420.17 239.203   3 
  -1  13  -2 2476.56 239.715   3 
   1  13   3 561.528 130.385   3 
  -1  13  -3 563.449 132.589   3 
   1  13   4 5872.61 365.913   3 
  -1  13  -4 5871.20 364.423   3 
   1  13   5 4768.04 332.604   3 
  -1  13  -5 4580.51 327.893   3 
  -1  13  -6 659.556 149.110   3 
  -1  13  -7 340.807 112.698   3 
  -1  13  -8 31.0114 83.0443   3 
  -1  13  -9 6247.78 382.286   3 
  -1  13 -10 255.520 107.033   3 
  -1  13 -11 5809.38 368.005   3 
  -1  13 -12 927.241 159.402   3 
  -1  13 -13 620.964 140.355   3 
  -1  13 -14 126.515 88.4429   3 
  -1 -13 -14-13.9139 60.3369   4 
  -1  13 -15 3992.24 295.254   3 
  -1 -13 -15 3739.47 258.609   4 
  -1 -13 -16 938.999 135.805   4 
  -1  13 -16 743.153 140.040   3 
  -1  13 -17 1379.93 173.397   3 
  -1 -13 -17 1250.20 156.309   4 
  -1 -13 -18-115.818 78.7465   4 
  -1  13 -18 44.8390 69.5166   3 
  -1  13 -19 792.000 132.775   3 
  -1 -13 -19 797.415 122.476   4 
  -1 -13 -20 121.348 68.3131   4 
  -1  13 -20 71.1251 66.6213   3 
  -1  13 -21 2953.46 209.667   3 
  -1 -13 -21 3041.30 208.795   4 
  -1 -13 -22 336.825 77.0012   4 
  -1  13 -22 253.408 65.4390   3 
  -1  13 -23 802.790 99.3903   3 
  -1 -13 -23 795.109 100.637   4 
  -1  13 -24 166.438 44.4681   3 
  -1 -13 -24 987.307 101.491   4 
   1 -14 -23 1640.98 123.946   4 
   1 -14 -22 1265.55 120.384   4 
   1 -14 -21 1872.72 154.440   4 
   1  14 -21 1768.28 138.959   3 
   1  14 -20 367.831 79.4236   3 
   1 -14 -20 393.996 84.9195   4 
   1 -14 -19 139.354 58.6228   4 
   1  14 -19 157.052 62.5714   3 
   1 -14 -18-40.8235 59.7459   4 
   1  14 -18-12.7886 43.0008   2 
   1  14 -18-10.6301 50.9302   3 
   1  14 -17 41.4205 53.6766   2 
   1 -14 -17 142.049 70.6894   4 
   1  14 -17 40.8180 59.3152   3 
   1  14 -16 308.044 91.8235   3 
   1 -14 -16 237.540 75.5306   4 
   1 -14 -15-24.1177 58.7040   4 
   1  14 -15 120.220 77.6644   3 
   1 -14 -14 255.307 89.0678   4 
   1  14 -14 200.257 102.935   3 
   1  14 -13 41.0756 78.6414   3 
   1  14 -12 1403.37 183.958   3 
   1  14 -11 82.3073 83.8155   3 
   1  14 -10 3120.11 267.113   3 
   1  14  -9 1627.52 199.105   3 
   1  14  -8 991.224 165.545   3 
   1  14  -7-36.3560 85.4869   3 
   1  14  -6 99.9282 84.4754   3 
   1  14  -5 1722.37 210.767   3 
  -1  14   5 1999.28 213.733   3 
   1  14  -4 1536.45 205.406   3 
  -1  14   4 1425.04 188.952   3 
   1  14  -3-37.2278 94.5577   3 
  -1  14   3-66.3503 97.7283   3 
   1  14  -2 4138.55 315.095   3 
  -1  14   2 3876.50 299.672   3 
   1  14  -1 1504.39 199.530   3 
  -1  14   1 1463.97 196.707   3 
  -1  14   0 6198.74 378.615   3 
   1  14   0 6104.17 385.409   3 
   1  14   1 5529.17 361.510   3 
  -1  14  -1 5825.51 368.582   3 
  -1  14  -2 342.172 115.096   3 
   1  14   2 509.679 138.798   3 
  -1  14  -3 615.075 137.279   3 
   1  14   3 723.446 140.777   3 
  -1  14  -4 1151.57 176.619   3 
  -1  14  -5 663.430 136.837   3 
  -1  14  -6 530.480 136.020   3 
  -1  14  -7 520.942 129.792   3 
  -1  14  -8 245.079 107.789   3 
  -1  14  -9 2192.35 231.699   3 
  -1  14 -10 469.645 123.182   3 
  -1  14 -11 557.394 133.481   3 
  -1 -14 -12-54.9797 55.7581   4 
  -1  14 -12 185.509 99.3604   3 
  -1 -14 -13 2287.95 195.843   4 
  -1  14 -13 1792.43 198.846   3 
  -1  14 -14 108.646 76.2991   3 
  -1 -14 -14 73.8685 51.5683   4 
  -1 -14 -15 136.222 65.9934   4 
  -1  14 -15 103.571 77.9228   3 
  -1 -14 -16 1687.12 161.876   4 
  -1  14 -16 1454.10 169.887   3 
  -1  14 -17 1813.28 180.772   3 
  -1 -14 -17 1853.72 163.872   4 
  -1 -14 -18 57.8998 48.6629   4 
  -1  14 -18-44.2138 69.4492   3 
  -1 -14 -19 2711.60 183.661   4 
  -1  14 -19 2917.45 209.065   3 
  -1  14 -20 111.452 62.6526   3 
  -1  14 -21 550.993 87.5260   3 
  -1  14 -22 1373.27 117.730   3 
   1  15 -20 1260.84 104.266   3 
   1 -15 -20 1376.21 111.508   4 
   1  15 -19 836.460 97.8229   3 
   1 -15 -19 1002.55 104.534   4 
   1 -15 -18 272.662 66.9558   4 
   1  15 -18 253.186 65.9038   3 
   1  15 -17 181.179 64.6500   2 
   1 -15 -17 124.711 51.4184   4 
   1  15 -17 205.134 65.7956   3 
   1  15 -16 319.438 82.0606   3 
   1 -15 -16 300.506 72.1170   4 
   1  15 -16 330.699 79.6786   2 
   1  15 -15-7.83670 57.3088   2 
   1 -15 -15 97.5357 56.7241   4 
   1  15 -15 43.7644 55.6714   3 
   1 -15 -14 220.331 69.5688   4 
   1  15 -14 338.010 91.2486   3 
   1  15 -13-25.5217 64.1614   3 
   1 -15 -13 65.6863 63.9470   4 
   1  15 -12 1939.46 199.165   3 
   1  15 -11 978.262 154.028   3 
   1  15 -10 557.219 119.315   3 
   1  15  -9 2488.00 234.710   3 
   1  15  -8 544.899 128.249   3 
   1  15  -7 2890.24 258.546   3 
   1  15  -6 1532.66 189.805   3 
   1  15  -5 2758.76 252.638   3 
   1  15  -4 75.8830 85.7008   3 
   1  15  -3 302.015 107.107   3 
  -1  15   3 419.356 114.487   3 
  -1  15   2 6885.81 385.131   3 
   1  15  -2 6335.00 377.619   3 
  -1  15   1 45.6008 77.8875   3 
   1  15  -1-6.54515 74.1792   3 
   1  15   0 302.248 107.810   3 
  -1  15   0 247.052 103.414   3 
  -1  15  -1 1374.99 189.521   3 
   1  15   1 1275.56 183.450   3 
  -1  15  -2 160.715 97.3858   3 
  -1  15  -3 3411.04 274.023   3 
  -1  15  -4 270.151 104.440   3 
  -1  15  -5 8316.13 424.455   3 
  -1  15  -6 228.067 99.1362   3 
   1  15   6 224.984 81.5449   2 
   1  15   7 855.076 125.285   2 
  -1  15  -7 870.175 153.815   3 
  -1  15  -8-14.9411 81.9653   3 
  -1  15  -9 229.337 103.690   3 
  -1  15 -10-102.165 92.3253   3 
  -1  15 -11 406.011 105.091   3 
  -1  15 -12 132.848 76.7578   3 
  -1  15 -13-12.5162 81.4210   3 
  -1  15 -14 3340.22 244.164   3 
  -1  15 -15 1069.83 141.932   3 
  -1  15 -16 53.2083 54.8990   3 
  -1  15 -17 112.364 57.5238   3 
  -1  15 -17 94.6604 59.6552   2 
  -1  15 -18 255.063 62.8581   2 
  -1  15 -18 1004.90 118.041   3 
  -1  15 -19 3275.14 191.339   3 
  -1  15 -20 3102.62 173.039   3 
   1  16 -18 552.279 67.5265   3 
   1  16 -17 43.4039 36.9417   3 
   1  16 -17 14.3919 31.9130   2 
   1  16 -16 24.5935 39.8519   3 
   1  16 -16 65.0337 40.2392   2 
   1  16 -15 128.218 52.0106   2 
   1  16 -15 230.334 71.1059   3 
   1 -16 -15 86.7940 32.7944   4 
   1  16 -14 173.692 58.6707   2 
   1 -16 -14 163.793 53.8437   4 
   1  16 -14 337.596 83.5956   3 
   1  16 -13 46.3456 57.4734   3 
   1 -16 -13 174.062 57.2716   4 
   1  16 -13 119.146 61.2109   2 
   1  16 -12 2182.79 191.138   2 
   1  16 -12 2520.31 200.625   3 
   1 -16 -12 2280.64 162.421   4 
   1  16 -11 2586.78 207.068   3 
   1  16 -11 2105.17 195.594   2 
   1 -16 -11 2297.39 171.061   4 
   1  16 -10 2523.04 210.483   3 
   1  16  -9 721.432 127.775   3 
   1  16  -8 269.278 91.1269   3 
   1  16  -7 4110.67 276.814   3 
   1  16  -6 9412.03 421.131   3 
  -1  16   6 8922.20 366.702   2 
   1  16  -5 1563.19 188.551   3 
   1  16  -4 5329.97 325.657   3 
   1  16  -3 1765.94 197.883   3 
   1  16  -2 2054.39 210.505   3 
  -1  16   0 2203.24 212.743   3 
  -1  16  -1 2159.08 212.216   3 
   1  16   2 5123.22 310.961   2 
  -1  16  -2 5423.94 327.029   3 
   1  16   3 4123.62 279.745   2 
  -1  16  -3 4054.70 284.277   3 
  -1  16  -4 2706.61 237.414   3 
   1  16   4 2411.96 210.855   2 
  -1  16  -5 2141.15 206.873   3 
   1  16   5 1871.74 184.074   2 
   1  16   6 5203.14 282.872   2 
  -1  16  -6 6106.10 339.586   3 
  -1  16  -7 26.5482 78.3094   3 
  -1  16  -8-73.4728 84.7580   3 
  -1  16  -9 1220.60 150.647   3 
  -1  16 -10-4.92048 62.7739   3 
  -1  16 -11 297.804 91.8151   3 
  -1  16 -12 1621.47 165.922   3 
  -1  16 -13 600.783 107.565   3 
  -1  16 -14 175.704 63.3518   3 
  -1  16 -14 106.942 56.6888   2 
  -1  16 -15 947.861 116.293   3 
  -1  16 -15 796.884 103.355   2 
  -1  16 -16 1967.11 145.287   2 
  -1  16 -16 2786.98 179.217   3 
  -1  16 -17 25.0179 27.5562   2 
  -1  16 -17 76.7063 46.3847   3 
  -1  16 -18 73.3972 42.3663   3 
   1  17 -14 263.288 58.3273   2 
   1  17 -13 569.658 82.1058   2 
   1  17 -12-55.3206 53.8108   2 
   1  17 -12 58.4656 45.4380   3 
   1  17 -11 464.121 89.6958   2 
   1  17 -11 611.080 94.9061   3 
   1  17 -10 252.603 74.3066   3 
   1  17 -10 276.752 81.3207   2 
   1  17  -9 14.0737 51.5315   2 
   1  17  -9-56.1081 59.0762   3 
   1  17  -8 42.7419 54.0041   3 
   1  17  -8-89.0348 67.8462   2 
   1  17  -7-53.3835 65.7628   2 
   1  17  -6 992.320 135.286   2 
   1  17  -5 74.5754 67.1090   2 
  -1  17   5 49.6207 46.9620   2 
   1  17  -4 3893.59 254.419   2 
  -1  17   4 3482.01 214.091   2 
   1  17  -3-31.8680 64.0001   2 
  -1  17   3-62.3092 62.5304   2 
  -1  17   2 1018.84 127.018   2 
   1  17  -2 1113.69 145.388   2 
  -1  17   1-38.8766 93.4549   2 
   1  17  -1 3.84702 65.1194   2 
   1  17   0 596.526 108.301   2 
   1  17   1 34.4682 59.7597   2 
   1  17   2 221.007 67.1174   2 
   1  17   3 1417.57 149.555   2 
   1  17   4 3141.92 207.158   2 
  -1  17  -4 3854.85 244.387   3 
  -1  17  -5 1063.70 140.537   3 
   1  17   5 520.593 85.9166   2 
  -1  17  -6 548.434 99.8157   3 
  -1  17  -7 107.568 66.1850   3 
  -1  17  -8 182.461 65.0943   3 
  -1  17  -9 222.051 74.7076   3 
  -1  17 -10 59.3776 52.8123   2 
  -1  17 -10 134.934 63.5044   3 
  -1  17 -11 454.313 86.0224   2 
  -1  17 -11 533.511 90.2253   3 
  -1  17 -12-78.0299 53.3033   2 
  -1  17 -12 45.7349 41.6093   3 
  -1  17 -13 146.219 52.0588   2 
  -1  17 -13 218.354 54.3056   3 
  -1  17 -14 772.613 88.9209   3 
  -1  17 -14 547.101 71.7437   2 
  -1  17 -15 38.2201 32.9571   3 
   1  18 -10 1241.79 105.813   2 
   1  18  -9 1093.06 106.155   2 
   1  18  -8 18.9030 35.1778   2 
   1  18  -7 15.0616 40.9207   2 
   1  18  -6 127.996 53.3550   2 
   1  18  -5 859.456 104.617   2 
   1  18  -4 528.046 84.4024   2 
   1  18  -3 317.923 73.7064   2 
  -1  18   2 59.4356 36.9927   2 
   1  18  -2-20.2701 48.8286   2 
   1  18  -1 428.185 77.6297   2 
  -1  18   1 391.290 68.8871   2 
   1  18   0 356.011 67.4848   2 
  -1  18   0 373.952 71.1498   2 
   1  18   1 129.182 54.7504   2 
  -1  18  -1 195.945 62.5976   2 
  -1  18  -2 574.108 87.9627   2 
   1  18   2 535.484 77.2225   2 
  -1  18  -3-30.2721 44.6132   2 
  -1  18  -4 518.825 84.6382   2 
  -1  18  -5 199.705 62.1881   2 
  -1  18  -6 100.379 52.1982   2 
  -1  18  -7 281.537 64.7503   2 
  -1  18  -8 89.2586 46.0045   2 
  -1  18  -9 73.2798 42.7669   2 
  -1  18 -10 31.1652 30.6431   2 
   2   0 -37 74.1569 49.2100   4 
   2   0 -36 342.772 81.5567   4 
   2   0 -35-35.1436 59.6714   4 
   2   0 -34 4469.00 298.793   4 
   2   0 -33 101.923 92.5794   4 
   2   0 -33 89.7421 88.6244   5 
   2   0 -32 2634.23 231.671   5 
   2   0 -32 2811.24 265.464   4 
   2   0 -31-95.7845 91.9307   4 
   2   0 -31 123.082 91.7922   5 
   2   0 -30 359.915 133.307   4 
   2   0 -30 367.570 109.866   5 
   2   0 -29-40.6558 106.108   4 
   2   0 -29-119.536 87.2271   5 
   2   0 -28 7717.04 461.935   4 
   2   0 -28 7803.25 423.915   5 
   2   0 -27 9.32281 75.8507   5 
   2   0 -27 35.1522 100.266   4 
   2   0 -26 4149.58 307.289   5 
   2   0 -26 5138.45 826.870   6 
   2   0 -26 4175.87 340.939   4 
   2   0 -25-45.6499 65.2317   5 
   2   0 -25 14.4335 80.6299   4 
   2   0 -25-65.4112 189.504   6 
   2   0 -24 1349.74 197.342   4 
   2   0 -24 1185.97 398.360   6 
   2   0 -24 1537.12 186.801   5 
   2   0 -23-62.7128 84.6252   4 
   2   0 -23-70.9650 76.3516   5 
   2   0 -23-125.557 149.563   6 
   2   0 -22 7891.83 388.348   5 
   2   0 -22 8265.27 945.636   6 
   2   0 -22 8232.65 424.213   4 
   2   0 -21 13.5645 65.6951   4 
   2   0 -21-165.407 174.992   6 
   2   0 -21-16.6973 51.1406   5 
   2   0 -20 31618.2 1707.67   6 
   2   0 -19-136.444 162.258   6 
   2   0 -18 23369.5 1361.57   6 
   2   0 -17-147.027 234.680   6 
   2   0 -16 80.2347 122.499   6 
   2   0 -15 112.803 154.989   6 
   2   0 -14 30592.0 1300.06   6 
   2   0 -13-62.8945 159.000   6 
   2   0 -12 77637.4 1870.79   6 
   2   0 -11-75.1262 129.780   6 
   2   0 -10 1666.48 264.406   6 
   2   0  -9 105.752 136.857   6 
   2   0  -8 1521.67 229.706   6 
   2   0  -7-13.3667 82.8044   6 
   2   0  -6 307190. 2590.90   6 
   2   0  -5 43.6358 25.7028   1 
   2   0  -5 33.6470 71.7472   6 
   2   0  -4 344840. 1399.98   1 
   2   0  -4 339292. 2288.28   6 
   2   0  -3 53.3436 53.2710   6 
   2   0  -3 30.5291 31.0798   1 
   2   0  -2 7781.86 270.623   6 
   2   0  -1 104.522 33.3684   6 
  -2   0  -3 114.762 42.1805   6 
  -2   0  -4 7153.17 261.793   6 
  -2   0  -5 65.7240 52.9754   6 
  -2   0  -6 599337. 3061.88   6 
  -2   0  -7 94.4934 77.5134   6 
  -2   0  -8 111404. 1572.14   6 
  -2   0  -9-101.052 95.7553   6 
   2   0  10 13615.9 531.496   1 
  -2   0 -10 12483.5 611.453   6 
   2   0  11 17.7119 51.1551   1 
  -2   0 -11 43.8320 82.9320   6 
   2   0  12 13660.9 537.659   1 
  -2   0 -12 13218.2 714.159   6 
  -2   0 -13 132.596 147.062   6 
   2   0  13 67.9416 57.4502   1 
  -2   0 -14 77.7144 101.160   6 
   2   0  14 186.395 73.8980   1 
  -2   0 -15-142.981 123.127   6 
  -2   0 -16-60.4815 147.353   6 
  -2   0 -17-61.5303 169.020   6 
  -2   0 -18 27225.9 1365.52   6 
  -2   0 -19 125.801 162.779   6 
  -2   0 -20 12861.6 1004.95   6 
  -2   0 -21 30.2191 55.2149   4 
  -2   0 -21 1.41149 67.3483   5 
  -2   0 -21 56.8206 126.843   6 
  -2   0 -22 6595.60 362.056   5 
  -2   0 -22 6541.88 759.461   6 
  -2   0 -22 6011.88 372.549   4 
  -2   0 -23 34.6527 72.1861   5 
  -2   0 -23 45.4221 70.7031   4 
  -2   0 -24 7268.39 424.172   4 
  -2   0 -24 7202.85 397.719   5 
  -2   0 -25 102.421 103.883   5 
  -2   0 -25 59.6453 89.4955   4 
  -2   0 -26 9417.66 505.797   4 
  -2   0 -26 8880.88 453.581   5 
  -2   0 -27 80.6603 87.1416   5 
  -2   0 -27 41.8281 97.3565   4 
  -2   0 -28 5376.78 356.264   5 
  -2   0 -28 4956.57 368.707   4 
  -2   0 -29 178.157 107.570   5 
  -2   0 -29-18.7558 95.3395   4 
  -2   0 -30 604.483 149.247   4 
  -2   0 -31-42.3097 89.9598   4 
  -2   0 -32 4764.44 332.387   4 
  -2   0 -33-73.2768 85.1476   4 
  -2   0 -34 435.102 104.801   4 
  -2   0 -35 17.9590 56.3076   4 
  -2   0 -36 517.656 93.8737   4 
  -2   0 -37 31.8587 38.8033   4 
   2  -1 -37 314.770 72.2495   4 
   2   1 -37 327.990 72.9307   4 
   2  -1 -36 570.320 98.2266   4 
   2   1 -36 493.538 91.5731   4 
   2  -1 -35-54.4223 68.3452   4 
   2   1 -35 89.9755 72.9874   4 
   2  -1 -34-66.6508 85.0194   4 
   2   1 -34 130.344 86.4717   4 
   2  -1 -34 189.585 83.7108   5 
   2   1 -33 623.052 114.981   5 
   2   1 -33 688.822 140.401   4 
   2  -1 -33 611.760 131.517   4 
   2  -1 -33 565.500 118.778   5 
   2   1 -32 733.079 132.222   5 
   2  -1 -32 512.360 131.493   4 
   2   1 -32 613.776 136.019   4 
   2  -1 -32 488.435 116.606   5 
   2   1 -31 1429.52 180.086   5 
   2   1 -31 1081.99 179.088   4 
   2  -1 -31 1378.53 202.139   4 
   2  -1 -31 1354.84 179.913   5 
   2   1 -30 1073.62 166.362   5 
   2   1 -30 989.608 180.421   4 
   2  -1 -30 862.762 156.333   5 
   2  -1 -30 1017.81 181.642   4 
   2   1 -29 38.7076 93.8818   4 
   2  -1 -29 120.185 100.297   5 
   2   1 -29 110.086 77.4632   5 
   2  -1 -29 20.5929 96.5706   4 
   2   1 -28 4363.24 350.464   4 
   2   1 -28 4315.49 311.695   5 
   2  -1 -28 4397.18 329.782   5 
   2  -1 -28 4318.47 348.408   4 
   2   1 -27 2062.48 251.078   4 
   2  -1 -27 1968.42 221.133   5 
   2   1 -27 1853.20 207.366   5 
   2  -1 -27 2106.39 248.425   4 
   2  -1 -26 3681.73 318.959   4 
   2  -1 -26 3578.36 687.030   6 
   2   1 -26 2957.28 265.911   5 
   2   1 -26 3160.34 302.211   4 
   2  -1 -26 3266.06 278.429   5 
   2   1 -25 9560.55 498.110   4 
   2   1 -25 9666.61 452.460   5 
   2  -1 -25 9733.57 1113.88   6 
   2  -1 -25 9225.84 486.237   4 
   2  -1 -25 9316.63 456.199   5 
   2  -1 -24 103.146 77.5741   4 
   2   1 -24-6.15569 68.8520   5 
   2   1 -24 99.0901 76.2178   4 
   2  -1 -24 133.991 189.506   6 
   2  -1 -24-104.542 88.1281   5 
   2  -1 -23 414.760 102.495   5 
   2  -1 -23-73.2932 171.108   6 
   2   1 -23 236.877 93.4519   4 
   2   1 -23 516.396 115.550   5 
   2   1 -23 395.236 245.777   6 
   2  -1 -23 436.990 118.538   4 
   2   1 -22 2660.02 226.006   5 
   2  -1 -22 2773.95 251.140   4 
   2   1 -22 2651.58 245.050   4 
   2   1 -22 2501.82 533.812   6 
   2  -1 -22 3008.51 569.425   6 
   2  -1 -22 2593.89 233.241   5 
   2  -1 -21 8601.34 948.754   6 
   2   1 -21 8316.38 912.808   6 
   2  -1 -21 8892.11 424.220   4 
   2  -1 -21 8204.92 392.424   5 
   2   1 -21 8384.02 417.343   4 
   2   1 -21 8276.74 381.928   5 
   2  -1 -20 884.401 337.158   6 
   2   1 -20 311.095 217.975   6 
   2   1 -19 3678.69 587.615   6 
   2  -1 -19 3750.26 591.125   6 
   2  -1 -18 8436.37 828.061   6 
   2   1 -18 8510.39 830.365   6 
   2  -1 -17 33152.5 1550.87   6 
   2   1 -17 34139.6 1592.10   6 
   2  -1 -16 9556.49 806.722   6 
   2   1 -16 9541.13 817.728   6 
   2   1 -15 29719.8 1371.84   6 
   2  -1 -15 30028.2 1362.65   6 
   2   1 -14-39.4341 137.038   6 
   2  -1 -14-85.2811 184.699   6 
   2   1 -13 50144.1 1621.40   6 
   2  -1 -13 52431.1 1643.48   6 
   2   1 -12 16402.6 892.341   6 
   2  -1 -12 17646.7 914.994   6 
   2  -1 -11 82582.8 1871.51   6 
   2   1 -11 80082.0 1846.41   6 
   2  -1 -10 8606.16 577.277   6 
   2   1 -10 8804.43 591.665   6 
   2  -1  -9 207.695 136.057   6 
   2   1  -9 262.935 138.710   6 
   2   1  -8 104813. 1794.22   6 
   2  -1  -8 107958. 979.032   1 
   2  -1  -8 106892. 1793.31   6 
   2  -1  -7 2230.96 148.501   1 
   2  -1  -7 2439.89 268.177   6 
   2   1  -7 2782.58 288.024   6 
   2  -1  -6 13973.8 371.556   1 
   2  -1  -6 14294.1 574.635   6 
   2   1  -6 13258.3 571.755   6 
   2   1  -5 31374.0 810.934   6 
   2  -1  -5 32995.2 585.756   1 
   2  -1  -5 33617.1 812.623   6 
   2  -1  -4 151773. 1595.72   6 
   2   1  -4 150748. 1643.22   6 
   2  -1  -4 150935. 1281.11   1 
   2   1  -3 19977.8 550.491   6 
   2  -1  -3 18916.1 456.107   1 
   2  -1  -2 89797.9 1000.47   1 
   2  -1  -1 292026. 1820.78   1 
   2  -1   0 20247.3 486.785   1 
   2  -1   1 26829.1 569.348   1 
   2  -1   2 108756. 1183.31   1 
   2  -1   3 81.9366 65.0916   1 
   2  -1   4 215957. 1767.23   1 
  -2  -1  -5 17172.7 519.335   6 
  -2   1  -5 16894.7 487.170   6 
   2  -1   5 17145.5 511.243   1 
  -2  -1  -6 74602.5 1166.06   6 
  -2   1  -6 76567.6 1145.33   6 
   2  -1   6 75451.2 1106.87   1 
  -2   1  -7 10024.9 454.389   6 
  -2  -1  -7 9773.59 459.710   6 
   2  -1   7 9048.41 398.779   1 
   2  -1   8 111547. 1414.14   1 
  -2  -1  -8 108525. 1631.54   6 
  -2   1  -8 111838. 1614.12   6 
  -2   1  -9 15656.4 654.901   6 
  -2  -1  -9 15725.0 666.408   6 
   2  -1   9 16512.6 559.639   1 
   2  -1  10 5399.55 327.897   1 
  -2   1 -10 5484.23 417.246   6 
  -2  -1 -10 5439.79 420.707   6 
  -2  -1 -11 18147.7 794.343   6 
  -2   1 -11 17421.6 781.821   6 
   2  -1  11 17251.5 598.069   1 
   2  -1  12 1844.47 198.655   1 
  -2   1 -12 1497.87 254.080   6 
  -2  -1 -12 1570.47 267.897   6 
  -2  -1 -13 4963.67 469.931   6 
  -2   1 -13 4318.28 432.685   6 
   2  -1  13 4237.95 301.738   1 
  -2   1 -14 7048.60 582.079   6 
  -2  -1 -14 6649.11 569.375   6 
  -2   1 -15 4015.05 461.088   6 
  -2  -1 -15 3822.71 462.075   6 
  -2   1 -16 29183.5 1288.13   6 
  -2  -1 -16 29042.8 1282.10   6 
  -2   1 -17 15113.1 965.582   6 
  -2  -1 -17 13905.3 939.470   6 
  -2  -1 -18 625.607 233.012   6 
  -2   1 -18 277.056 153.589   6 
  -2   1 -19 359.051 177.598   6 
  -2  -1 -19 237.654 163.812   6 
  -2   1 -20 3269.36 490.593   6 
  -2  -1 -20 3786.87 263.821   5 
  -2   1 -20 3403.42 265.525   4 
  -2  -1 -20 3827.66 274.875   4 
  -2  -1 -20 3638.34 569.502   6 
  -2  -1 -21 16604.1 584.730   4 
  -2   1 -21 16438.0 595.353   4 
  -2  -1 -21 16764.8 564.753   5 
  -2  -1 -21 16661.7 1189.05   6 
  -2   1 -21 15865.1 536.818   5 
  -2  -1 -22 11055.7 1011.56   6 
  -2   1 -22 11272.0 467.405   5 
  -2   1 -22 10888.6 498.776   4 
  -2  -1 -22 11347.7 480.738   5 
  -2  -1 -22 11599.8 505.725   4 
  -2  -1 -23 15429.9 570.659   5 
  -2  -1 -23 15321.9 598.305   4 
  -2   1 -23 16313.8 625.313   4 
  -2  -1 -23 14889.1 1197.08   6 
  -2   1 -23 15673.3 563.915   5 
  -2  -1 -24 4345.65 330.665   4 
  -2  -1 -24 4241.47 312.864   5 
  -2   1 -24 4133.86 328.096   4 
  -2   1 -24 3936.73 292.113   5 
  -2   1 -25 2469.15 263.416   4 
  -2  -1 -25 2718.03 258.841   5 
  -2  -1 -25 2586.27 262.832   4 
  -2   1 -25 2713.00 253.005   5 
  -2  -1 -26 493.481 128.991   5 
  -2   1 -26 300.382 124.652   4 
  -2  -1 -26 489.638 131.076   4 
  -2   1 -26 299.554 110.250   5 
  -2  -1 -27 1411.99 206.368   4 
  -2   1 -27 1240.62 181.056   5 
  -2   1 -27 1313.02 207.728   4 
  -2  -1 -27 1163.62 180.541   5 
  -2  -1 -28 69.2006 86.4044   5 
  -2  -1 -28-43.1718 101.791   4 
  -2   1 -28-67.9261 87.9712   4 
  -2   1 -28 60.1760 90.6550   5 
  -2  -1 -29 4240.02 318.085   5 
  -2   1 -29 4021.21 334.596   4 
  -2  -1 -29 3917.77 327.044   4 
  -2  -1 -30 2417.76 262.299   4 
  -2   1 -30 2513.65 268.760   4 
  -2  -1 -30 2505.29 243.057   5 
  -2   1 -31 712.821 160.244   4 
  -2  -1 -31 592.835 147.262   4 
  -2  -1 -32 27.4811 93.1632   4 
  -2   1 -32 143.294 104.694   4 
  -2   1 -33 3616.33 278.209   4 
  -2  -1 -33 3010.68 252.711   4 
  -2  -1 -34-65.5083 69.1075   4 
  -2   1 -34 49.2031 76.1000   4 
  -2  -1 -35 212.654 78.1427   4 
  -2   1 -35 211.878 83.7385   4 
  -2   1 -36 480.894 93.8546   4 
  -2  -1 -36 501.783 89.7816   4 
  -2  -1 -37 805.570 92.2279   4 
   2  -2 -37 53.5658 41.5633   4 
   2  -2 -36 1326.49 139.087   4 
   2   2 -36 1275.22 133.839   4 
   2  -2 -35 369.739 96.7670   4 
   2   2 -35 437.740 100.369   4 
   2  -2 -34 4204.08 264.555   5 
   2  -2 -34 4018.06 277.705   4 
   2   2 -34 3645.38 265.866   4 
   2   2 -33 82.8816 83.4037   4 
   2  -2 -33-92.1629 98.9533   4 
   2  -2 -33 135.033 91.3056   5 
   2   2 -32 1034.75 173.761   4 
   2   2 -32 1319.12 157.596   5 
   2  -2 -32 1162.93 169.661   5 
   2  -2 -32 1173.67 177.193   4 
   2  -2 -31 766.940 150.809   5 
   2   2 -31 877.411 160.314   4 
   2  -2 -31 815.699 164.806   4 
   2   2 -31 934.943 144.931   5 
   2  -2 -30 930.774 163.515   5 
   2  -2 -30 661.850 159.513   4 
   2   2 -30 579.204 151.417   4 
   2   2 -30 719.321 134.883   5 
   2  -2 -29 623.793 138.865   5 
   2   2 -29 468.341 147.949   4 
   2  -2 -29 585.133 146.430   4 
   2   2 -29 497.470 114.238   5 
   2  -2 -28 1665.92 222.730   4 
   2   2 -28 1590.27 222.634   4 
   2  -2 -28 1837.03 220.739   5 
   2   2 -28 1652.88 197.325   5 
   2   2 -27 4811.20 370.068   4 
   2  -2 -27 4765.24 342.393   5 
   2  -2 -27 4882.21 365.869   4 
   2   2 -27 4149.22 302.403   5 
   2   2 -26 122.208 76.0557   5 
   2  -2 -26 12.9698 90.2342   5 
   2   2 -26 71.5057 96.1736   4 
   2  -2 -26 155.130 94.0470   4 
   2  -2 -25 1621.71 216.834   4 
   2   2 -25 1516.07 208.447   4 
   2  -2 -25 1589.93 200.168   5 
   2  -2 -25 1808.58 486.028   6 
   2   2 -25 1595.10 190.318   5 
   2  -2 -24 710.213 139.061   5 
   2   2 -24 649.134 122.913   5 
   2  -2 -24 892.015 164.601   4 
   2   2 -24 585.421 139.922   4 
   2  -2 -24 834.481 329.008   6 
   2  -2 -23 253.333 90.6681   5 
   2   2 -23 148.179 64.9199   5 
   2  -2 -23 241.005 89.6915   4 
   2   2 -23 355.287 120.484   4 
   2   2 -22 6.01329 77.2581   4 
   2  -2 -22 187.708 216.109   6 
   2   2 -22 113.965 61.7117   5 
   2  -2 -22 148.283 83.8134   4 
   2  -2 -22 61.3184 73.9191   5 
   2  -2 -21 113.408 189.297   6 
   2  -2 -21-30.2969 62.7934   4 
   2   2 -21 53.4839 74.7395   4 
   2  -2 -21-26.7676 62.8611   5 
   2   2 -21-25.0952 61.7597   5 
   2  -2 -20 403.026 95.0119   5 
   2  -2 -20 309.309 202.639   6 
   2   2 -19-119.270 184.506   6 
   2  -2 -19 195.408 178.709   6 
   2   2 -18 10481.6 926.683   6 
   2  -2 -18 11064.8 954.544   6 
   2   2 -17 3336.70 517.132   6 
   2  -2 -17 3395.24 524.276   6 
   2   2 -16 20605.4 1209.54   6 
   2  -2 -16 19133.5 1156.12   6 
   2  -2 -15 102.102 138.833   6 
   2   2 -15-32.4147 147.505   6 
   2  -2 -14 14.2921 146.526   6 
   2   2 -14-71.6718 169.490   6 
   2  -2 -13 839.303 255.843   6 
   2   2 -13 937.316 267.032   6 
   2  -2 -12 5347.14 523.746   6 
   2   2 -12 4907.79 506.713   6 
   2  -2 -11 20493.1 960.993   6 
   2   2 -11 20931.9 978.702   6 
   2   2 -10 1919.97 308.522   6 
   2  -2 -10 1898.11 184.131   1 
   2  -2 -10 1514.65 269.329   6 
   2   2  -9 4000.05 396.626   6 
   2  -2  -9 4363.36 410.668   6 
   2  -2  -9 4312.18 268.417   1 
   2  -2  -8 39488.5 811.417   1 
   2  -2  -8 39643.3 1145.96   6 
   2   2  -8 37455.7 1132.98   6 
   2  -2  -7 50970.5 1228.76   6 
   2  -2  -7 49077.4 898.138   1 
   2   2  -7 48626.4 1210.32   6 
   2  -2  -6 3862.81 256.266   1 
   2   2  -6 3750.41 334.504   6 
   2  -2  -5 144804. 1562.06   1 
   2  -2  -4 3593.64 257.800   1 
   2  -2  -3 96.8608 67.9727   1 
   2  -2  -2 11113.4 434.357   1 
   2  -2  -1 294614. 2238.07   1 
   2  -2   0 867.590 136.705   1 
   2  -2   1 24425.7 652.518   1 
   2  -2   2 75198.8 1139.86   1 
   2  -2   3 61457.6 1046.13   1 
   2  -2   4 104277. 1389.03   1 
   2  -2   5 115119. 1481.07   1 
   2  -2   6 32995.3 808.997   1 
   2  -2   7 1082.57 159.205   1 
   2  -2   8 4020.39 292.936   1 
  -2  -2  -8 4247.19 360.123   6 
   2  -2   9 1154.22 169.720   1 
  -2  -2  -9 1251.01 214.459   6 
  -2  -2 -10 7571.78 517.494   6 
   2  -2  10 7419.95 406.915   1 
   2  -2  11 8341.82 442.729   1 
  -2  -2 -11 8471.74 578.209   6 
   2  -2  12 712.811 136.750   1 
  -2  -2 -12 792.098 225.135   6 
  -2  -2 -13 5287.64 510.731   6 
   2  -2  13 5121.27 346.699   1 
  -2  -2 -14 849.586 236.570   6 
  -2  -2 -15-68.6190 155.709   6 
  -2  -2 -16 14414.1 926.656   6 
  -2  -2 -17 162.619 160.311   6 
  -2  -2 -18 9499.25 826.640   6 
  -2  -2 -19 3875.52 541.784   6 
  -2  -2 -20 130.814 74.4915   5 
  -2  -2 -20 94.9305 151.052   6 
  -2  -2 -20 98.6739 58.3312   4 
  -2   2 -20 44.8525 64.5644   4 
  -2  -2 -21 185.238 74.9338   5 
  -2  -2 -21 212.021 86.0576   4 
  -2  -2 -21 336.053 204.512   6 
  -2   2 -21 215.373 86.1052   4 
  -2   2 -21 144.181 69.9533   5 
  -2  -2 -22 122.374 68.6258   4 
  -2   2 -22 118.458 72.3718   4 
  -2  -2 -22 139.726 88.1476   5 
  -2   2 -22 122.823 78.1928   5 
  -2  -2 -22 238.876 181.117   6 
  -2  -2 -23 84.1032 91.5781   5 
  -2   2 -23 66.9936 81.8453   4 
  -2  -2 -23 199.898 260.538   6 
  -2   2 -23 265.797 86.7365   5 
  -2  -2 -23 35.9238 70.6024   4 
  -2   2 -24 1312.45 174.875   5 
  -2  -2 -24 1436.47 198.165   5 
  -2  -2 -24 1378.34 374.187   6 
  -2  -2 -24 884.737 151.431   4 
  -2   2 -24 1029.21 172.014   4 
  -2  -2 -25 66.1530 84.1681   5 
  -2  -2 -25 87.8106 85.5667   4 
  -2   2 -25 9.97344 94.1961   4 
  -2   2 -25 76.9206 90.2297   5 
  -2  -2 -26 151.071 92.2987   4 
  -2   2 -26 214.713 111.384   5 
  -2  -2 -26 57.3052 94.5295   5 
  -2   2 -26 14.7535 88.7952   4 
  -2  -2 -27-49.7879 86.2872   5 
  -2   2 -27-8.54750 71.1126   5 
  -2  -2 -27 77.1073 95.6255   4 
  -2   2 -27-67.5863 114.825   4 
  -2   2 -28 4009.38 337.806   4 
  -2  -2 -28 3600.65 313.266   4 
  -2  -2 -28 3696.09 304.417   5 
  -2   2 -29 629.347 152.308   4 
  -2  -2 -29 692.884 152.076   5 
  -2  -2 -29 693.826 155.627   4 
  -2  -2 -30 279.373 96.4224   4 
  -2   2 -30 431.929 127.457   4 
  -2  -2 -30 617.424 144.547   5 
  -2   2 -31 169.069 115.288   4 
  -2  -2 -31-103.298 104.750   4 
  -2  -2 -32 3010.97 255.826   4 
  -2   2 -32 3160.91 274.232   4 
  -2  -2 -33 67.8918 78.9030   4 
  -2   2 -33 199.947 97.2906   4 
  -2   2 -34 1808.97 187.019   4 
  -2  -2 -34 1532.72 167.368   4 
  -2  -2 -35 11.5158 56.6559   4 
  -2   2 -35 109.939 73.3814   4 
  -2  -2 -36 241.710 67.5020   4 
   2  -3 -37 514.474 78.7155   4 
   2  -3 -36 769.977 106.010   4 
   2  -3 -35 640.593 108.338   4 
   2   3 -35 738.913 116.401   4 
   2  -3 -34 102.039 74.3998   5 
   2  -3 -34 3.65214 63.4863   4 
   2   3 -34 128.457 84.3583   4 
   2   3 -33 582.357 125.581   4 
   2  -3 -33 755.244 140.572   5 
   2  -3 -33 598.753 126.481   4 
   2   3 -32 725.894 144.597   4 
   2  -3 -32 647.371 135.567   5 
   2  -3 -32 518.086 129.412   4 
   2  -3 -31 6129.70 365.253   5 
   2   3 -31 5708.98 375.784   4 
   2  -3 -31 6501.12 399.930   4 
   2  -3 -30 5497.68 356.467   5 
   2   3 -30 5355.45 373.259   4 
   2   3 -30 4905.77 300.325   5 
   2  -3 -30 5433.01 376.801   4 
   2   3 -29 2651.12 277.986   4 
   2  -3 -29 2930.46 268.605   5 
   2  -3 -29 3283.58 303.438   4 
   2   3 -29 2460.69 225.851   5 
   2   3 -28 1608.73 190.110   5 
   2   3 -28 1580.17 219.125   4 
   2  -3 -28 1878.31 239.659   4 
   2  -3 -28 1775.53 219.676   5 
   2   3 -27 673.146 128.684   5 
   2   3 -27 469.863 143.747   4 
   2  -3 -27 448.746 138.953   4 
   2  -3 -27 419.256 132.190   5 
   2  -3 -26 589.551 135.228   5 
   2  -3 -26 649.428 156.671   4 
   2   3 -26 361.483 121.599   4 
   2   3 -26 538.879 114.204   5 
   2  -3 -25 1931.82 217.055   5 
   2  -3 -25 2445.02 579.762   6 
   2   3 -25 1779.58 229.269   4 
   2   3 -25 2322.03 219.792   5 
   2  -3 -25 1896.58 225.578   4 
   2   3 -24 158.957 94.4914   4 
   2  -3 -24 96.4581 180.491   6 
   2  -3 -24 107.889 74.4277   5 
   2  -3 -24 183.591 105.243   4 
   2   3 -24 233.560 77.4994   5 
   2   3 -23 2804.69 231.253   5 
   2  -3 -23 3059.14 266.644   4 
   2  -3 -23 2787.70 249.971   5 
   2  -3 -23 2941.87 598.308   6 
   2   3 -23 2889.78 270.138   4 
   2  -3 -22 1239.56 177.325   4 
   2  -3 -22 1332.85 409.686   6 
   2  -3 -22 1467.19 181.501   5 
   2   3 -22 1223.33 149.417   5 
   2   3 -22 1350.22 185.812   4 
   2  -3 -21 4799.83 311.686   5 
   2  -3 -21 5649.85 789.813   6 
   2   3 -21 4995.65 292.594   5 
   2  -3 -21 5038.43 324.464   4 
   2   3 -21 5334.33 345.905   4 
   2   3 -20 12.2209 69.7467   4 
   2  -3 -20 4.15629 54.5391   5 
   2  -3 -20 2.18652 69.2210   4 
   2  -3 -19 594.436 265.541   6 
   2  -3 -18 646.380 255.846   6 
   2  -3 -17 1530.87 384.714   6 
   2  -3 -16 42.7411 160.463   6 
   2  -3 -15 206.766 170.822   6 
   2  -3 -14 41260.6 1612.19   6 
   2  -3 -13 68575.6 1990.27   6 
   2  -3 -12 856.499 256.713   6 
   2  -3 -11 307.645 97.2220   1 
   2  -3 -11 289.813 173.111   6 
   2  -3 -10 9625.98 494.857   1 
   2  -3 -10 9632.12 662.961   6 
   2  -3  -9 24347.0 775.179   1 
   2  -3  -9 25661.3 1034.16   6 
   2  -3  -8 17531.2 658.035   1 
  -2  -3   7 34439.9 748.991   1 
   2  -3  -7 34507.9 910.243   1 
  -2  -3   6 5966.17 322.037   1 
   2  -3  -6 5381.59 358.767   1 
  -2  -3   5 114684. 1436.24   1 
   2  -3  -5 111643. 1634.48   1 
  -2  -3   4 33033.7 787.173   1 
   2  -3  -4 33032.7 880.562   1 
   2  -3  -3 57765.2 1163.64   1 
  -2  -3   3 54485.7 1032.26   1 
  -2  -3   2 56272.3 1059.59   1 
   2  -3  -2 56549.8 1156.14   1 
   2  -3  -1 182293. 2088.43   1 
  -2  -3   1 175456. 1899.22   1 
  -2  -3   0 20661.0 671.599   1 
   2  -3   0 22630.3 739.164   1 
   2  -3   1 1938.37 229.496   1 
   2  -3   2 4383.04 336.570   1 
   2  -3   3 31789.9 880.446   1 
   2  -3   4 41736.2 1006.04   1 
   2  -3   5 45772.6 1071.26   1 
   2  -3   6 28568.0 849.668   1 
   2  -3   7 12642.2 570.361   1 
   2  -3   8 32804.1 927.321   1 
   2  -3   9 25006.6 816.602   1 
   2  -3  10 600.390 142.428   1 
  -2  -3 -10 357.290 163.317   6 
  -2  -3 -11 32572.5 1191.00   6 
   2  -3  11 33129.1 965.265   1 
   2  -3  12 9811.98 523.293   1 
  -2  -3 -12 9571.71 667.468   6 
  -2  -3 -13 14444.9 862.227   6 
   2  -3  13 14985.3 638.372   1 
  -2  -3 -14 11636.0 799.757   6 
  -2  -3 -15 7478.12 679.969   6 
  -2  -3 -16 815.502 245.008   6 
  -2  -3 -17 4617.97 571.334   6 
  -2  -3 -18 27576.4 1428.77   6 
  -2  -3 -19 148.222 166.589   6 
  -2  -3 -20-9.19416 66.9366   5 
  -2  -3 -20 78.1242 155.235   6 
  -2  -3 -20 25.4854 72.3464   4 
  -2   3 -20 153.140 91.3912   4 
  -2   3 -21 3.47110 77.3606   4 
  -2  -3 -21-6.58328 69.7583   4 
  -2   3 -21 112.024 65.9781   5 
  -2  -3 -21 21.6487 62.6139   5 
  -2  -3 -22 1323.52 175.815   5 
  -2  -3 -22 1468.20 387.647   6 
  -2   3 -22 1494.80 205.082   4 
  -2  -3 -22 1545.95 190.131   4 
  -2   3 -22 1504.01 176.670   5 
  -2   3 -23 672.780 125.415   5 
  -2   3 -23 847.933 167.005   4 
  -2  -3 -23 667.489 133.767   4 
  -2  -3 -23 811.991 142.846   5 
  -2  -3 -23 930.787 362.978   6 
  -2  -3 -24 1092.58 368.682   6 
  -2   3 -24 1125.40 163.707   5 
  -2  -3 -24 1020.82 175.871   5 
  -2   3 -24 1073.38 184.136   4 
  -2  -3 -24 837.357 148.864   4 
  -2  -3 -25 1687.00 209.629   4 
  -2   3 -25 1960.37 240.327   4 
  -2  -3 -25 1902.10 225.540   5 
  -2   3 -25 1936.51 212.866   5 
  -2   3 -26 56.8941 96.0970   4 
  -2  -3 -26-35.0735 86.1242   4 
  -2  -3 -26-15.7904 77.9564   5 
  -2  -3 -27 212.769 99.9375   4 
  -2  -3 -27 154.826 94.9109   5 
  -2   3 -27-95.5334 112.005   4 
  -2   3 -28 16.2004 101.489   4 
  -2  -3 -28-38.7973 85.4397   4 
  -2  -3 -28 56.0494 85.5184   5 
  -2  -3 -29 49.7599 96.9194   5 
  -2   3 -29-45.6294 91.9929   4 
  -2  -3 -29-118.842 111.647   4 
  -2  -3 -30 178.457 103.064   5 
  -2   3 -30 175.398 112.953   4 
  -2  -3 -30-41.1359 99.9745   4 
  -2   3 -31 1274.96 190.372   4 
  -2  -3 -31 1214.49 177.338   4 
  -2   3 -32 257.258 116.718   4 
  -2  -3 -32-9.52788 83.6298   4 
  -2  -3 -33 1860.78 191.990   4 
  -2   3 -33 1762.58 194.593   4 
  -2   3 -34 343.608 92.3856   4 
  -2  -3 -34 399.029 94.8877   4 
  -2  -3 -35 336.346 80.1040   4 
  -2  -3 -36 167.793 52.8682   4 
   2  -4 -36-1.49705 44.7345   4 
   2  -4 -35 1134.53 135.332   4 
   2  -4 -34 1816.18 172.786   5 
   2  -4 -34 1531.29 168.955   4 
   2  -4 -33 1055.48 145.920   5 
   2   4 -33 994.258 152.168   4 
   2  -4 -33 1160.90 163.724   4 
   2  -4 -32-57.8759 88.6215   4 
   2   4 -32 81.5570 88.7721   4 
   2  -4 -32 14.7597 73.5380   5 
   2  -4 -31 4836.33 338.093   4 
   2   4 -31 4072.58 312.198   4 
   2  -4 -31 5142.91 330.688   5 
   2  -4 -30 244.346 111.192   5 
   2  -4 -30 171.634 105.212   4 
   2   4 -30 139.493 112.709   4 
   2  -4 -29 459.275 127.129   5 
   2  -4 -29 379.066 128.597   4 
   2   4 -29 286.074 128.958   4 
   2   4 -28 567.852 154.336   4 
   2  -4 -28 378.315 122.726   5 
   2  -4 -28 461.994 137.926   4 
   2  -4 -27 3045.06 275.932   5 
   2  -4 -27 2772.35 283.348   4 
   2   4 -27 2943.33 295.198   4 
   2  -4 -26 1239.86 184.238   5 
   2  -4 -26 1179.81 191.708   4 
   2   4 -26 1067.99 188.741   4 
   2   4 -25 3764.48 323.107   4 
   2  -4 -25 3838.85 303.941   5 
   2  -4 -25 4283.90 733.907   6 
   2  -4 -25 4343.72 336.342   4 
   2  -4 -24 1548.89 197.215   5 
   2  -4 -24 1729.35 216.081   4 
   2   4 -24 1559.16 210.696   4 
   2  -4 -24 2303.32 539.898   6 
   2  -4 -23 191.409 204.618   6 
   2  -4 -23 503.572 127.254   5 
   2  -4 -23 599.548 141.998   4 
   2   4 -23 401.638 127.320   4 
   2   4 -22 3416.73 297.927   4 
   2  -4 -22 3569.27 648.491   6 
   2  -4 -22 3827.96 294.927   4 
   2  -4 -22 3378.22 270.163   5 
   2  -4 -21 1228.53 171.898   4 
   2   4 -21 1307.08 183.247   4 
   2  -4 -21 1421.43 178.264   5 
   2   4 -20 2392.32 231.336   4 
   2  -4 -20 2002.80 200.149   5 
   2  -4 -20 2513.64 229.534   4 
   2  -4 -19 1624.29 174.462   5 
   2  -4 -19 1729.20 184.275   4 
   2  -4 -18 1277.82 364.781   6 
   2  -4 -17 3580.27 550.946   6 
   2  -4 -16 8372.48 822.734   6 
   2  -4 -15 1638.33 358.768   6 
   2  -4 -14 2233.16 393.965   6 
   2  -4 -13 5125.35 570.197   6 
   2  -4 -12 10331.0 781.251   6 
   2  -4 -11 4135.64 503.350   6 
   2  -4 -11 3308.10 340.819   1 
   2  -4 -10 13788.5 670.999   1 
   2  -4 -10 14320.0 858.230   6 
   2  -4  -9 2141.73 276.238   1 
  -2  -4   9 2483.04 235.091   1 
   2  -4  -8 29954.5 982.112   1 
  -2  -4   8 30463.1 836.067   1 
   2  -4  -7 142.241 101.285   1 
  -2  -4   7 216.860 82.3071   1 
   2  -4  -6 4377.82 366.220   1 
  -2  -4   6 4189.75 322.334   1 
   2  -4  -5 36153.7 1052.98   1 
  -2  -4   5 35774.9 956.474   1 
  -2  -4   4 13999.0 604.259   1 
   2  -4  -4 13999.4 661.651   1 
   2  -4  -3 7729.01 494.106   1 
  -2  -4   3 6924.16 433.514   1 
   2  -4  -2 149.088 121.097   1 
  -2  -4   2 239.826 111.167   1 
  -2  -4   1 99870.5 1661.46   1 
   2  -4  -1 103186. 1772.62   1 
  -2  -4   0 140.450 95.7961   1 
   2  -4   0 190.184 108.331   1 
  -2  -4  -1 5996.89 424.905   1 
   2  -4   1 6568.35 449.278   1 
  -2  -4  -2 110129. 1824.06   1 
   2  -4   2 107080. 1813.04   1 
   2  -4   3 8714.15 523.614   1 
   2  -4   4 4475.80 371.518   1 
   2  -4   5 45.0592 85.3016   1 
   2  -4   6 13212.4 654.882   1 
   2  -4   7 23922.8 882.137   1 
   2  -4   8 3126.46 326.713   1 
   2  -4   9 1215.77 211.031   1 
   2  -4  10 7534.05 503.250   1 
  -2  -4 -11 202.022 145.760   6 
   2  -4  11 43.9603 91.0602   1 
  -2  -4 -12 10376.0 750.813   6 
   2  -4  12 11068.2 607.403   1 
   2  -4  13 15682.2 713.369   1 
  -2  -4 -13 14798.1 917.463   6 
  -2  -4 -14 220.760 156.809   6 
  -2  -4 -15 489.539 210.798   6 
  -2  -4 -16 12036.4 919.760   6 
  -2  -4 -17 1576.30 363.665   6 
  -2  -4 -18 1157.88 320.314   6 
  -2   4 -19 7421.98 401.528   4 
  -2  -4 -19 6680.10 755.209   6 
  -2  -4 -19 6875.22 355.003   5 
  -2  -4 -19 7171.97 361.641   4 
  -2   4 -20 4693.80 296.218   3 
  -2   4 -20 5741.13 365.867   4 
  -2  -4 -20 5109.16 318.462   5 
  -2  -4 -20 5080.52 317.903   4 
  -2  -4 -20 4768.27 665.229   6 
  -2   4 -21 6632.51 352.598   3 
  -2  -4 -21 6231.14 358.389   4 
  -2   4 -21 5902.10 320.976   5 
  -2  -4 -21 5947.05 753.916   6 
  -2  -4 -21 6402.04 362.527   5 
  -2   4 -21 6774.15 406.396   4 
  -2  -4 -22 44.6856 120.197   6 
  -2  -4 -22-71.6097 73.7838   4 
  -2   4 -22 26.9983 61.3282   5 
  -2   4 -22 192.695 106.055   4 
  -2  -4 -22-51.6089 67.7573   5 
  -2   4 -22 43.5465 65.1497   3 
  -2  -4 -23 217.028 87.7107   4 
  -2  -4 -23 142.126 91.9466   5 
  -2   4 -23 103.773 89.2929   3 
  -2   4 -23 126.661 112.247   4 
  -2  -4 -24 5.79259 79.0341   4 
  -2   4 -24 39.5594 90.8272   4 
  -2  -4 -24 219.359 201.801   6 
  -2  -4 -24-3.39149 73.6558   5 
  -2   4 -25 3370.89 311.034   4 
  -2  -4 -25 3884.92 314.079   4 
  -2  -4 -25 3959.34 310.743   5 
  -2  -4 -26 629.422 139.760   4 
  -2  -4 -26 908.706 166.456   5 
  -2   4 -26 778.744 175.098   4 
  -2   4 -27 648.174 164.095   4 
  -2  -4 -27 420.743 124.867   4 
  -2  -4 -27 677.547 145.438   5 
  -2  -4 -28 188.057 99.5982   4 
  -2   4 -28 416.196 144.819   4 
  -2  -4 -28 518.733 136.546   5 
  -2   4 -29 238.007 126.691   4 
  -2  -4 -29 184.273 111.290   4 
  -2  -4 -29 358.356 118.693   5 
  -2   4 -30 148.273 111.001   4 
  -2  -4 -30 195.683 113.083   4 
  -2  -4 -30 278.162 117.419   5 
  -2  -4 -31 975.971 157.581   4 
  -2   4 -31 1214.92 189.318   4 
  -2  -4 -32 674.722 124.213   4 
  -2   4 -32 870.919 156.765   4 
  -2  -4 -33 1815.52 183.905   4 
  -2  -4 -34 58.1403 52.8094   4 
  -2  -4 -35 196.826 66.6876   4 
  -2  -4 -36 46.3020 39.4723   4 
   2  -5 -36 246.182 59.8738   4 
   2  -5 -35 522.293 87.6403   4 
   2  -5 -34 980.267 132.913   4 
   2  -5 -33 116.014 81.9901   4 
   2  -5 -33 188.193 85.2008   5 
   2  -5 -32 5424.29 328.753   4 
   2  -5 -32 5436.33 311.048   5 
   2  -5 -31 5894.60 364.143   4 
   2   5 -31 5782.81 356.272   4 
   2  -5 -31 6188.03 345.241   5 
   2  -5 -30 21.6296 86.1717   5 
   2  -5 -30 31.5908 91.7903   4 
   2   5 -30 61.9492 91.0188   4 
   2  -5 -29 204.876 98.7970   5 
   2   5 -29 218.980 105.978   4 
   2  -5 -29 224.323 105.249   4 
   2   5 -28 1038.77 183.118   4 
   2  -5 -28 1144.89 184.741   4 
   2  -5 -28 1377.58 187.010   5 
   2  -5 -27 2769.01 263.407   5 
   2   5 -27 2541.73 269.934   4 
   2  -5 -27 2889.45 281.315   4 
   2   5 -26 6931.57 436.850   4 
   2  -5 -26 8040.84 454.175   4 
   2  -5 -26 7960.83 433.062   5 
   2   5 -25 3045.29 293.476   4 
   2  -5 -25 2977.87 267.919   5 
   2  -5 -25 2849.40 282.452   4 
   2  -5 -24 24.9330 75.5152   5 
   2  -5 -24 43.5259 86.9829   4 
   2   5 -24 52.1691 79.7788   4 
   2   5 -23 8020.03 451.155   4 
   2  -5 -23 7716.14 413.048   5 
   2  -5 -23 7916.63 983.199   6 
   2  -5 -23 7459.00 416.191   4 
   2  -5 -22 1411.62 185.012   4 
   2   5 -22 1648.67 206.589   4 
   2  -5 -22 1647.97 196.176   5 
   2  -5 -22 1853.25 486.088   6 
   2   5 -21 730.074 150.065   4 
   2  -5 -21 810.823 331.988   6 
   2  -5 -21 575.233 122.495   5 
   2  -5 -21 707.098 121.109   4 
   2  -5 -20 4790.84 308.422   5 
   2  -5 -20 5308.70 775.711   6 
   2   5 -20 4489.22 322.811   4 
   2  -5 -20 4572.95 308.607   4 
   2   5 -19 21516.7 677.396   4 
   2  -5 -19 21572.0 639.464   4 
   2  -5 -19 21309.6 628.288   5 
   2  -5 -18 56.3673 196.508   6 
   2  -5 -18 31.6613 48.7498   4 
   2  -5 -17 139.599 227.874   6 
   2  -5 -16 435.290 233.994   6 
   2  -5 -15 1591.30 373.505   6 
   2  -5 -14 60.8237 191.188   6 
   2  -5 -13 49812.6 1857.45   6 
   2  -5 -12 50713.8 1813.67   6 
   2  -5 -12 47598.8 1426.00   1 
   2  -5 -11 10324.2 660.997   1 
   2  -5 -10 58395.9 1551.58   1 
  -2  -5  10 60840.0 1314.45   1 
  -2  -5   9 64295.2 1400.05   1 
   2  -5  -9 65889.7 1638.76   1 
  -2  -5   8 46032.0 1197.12   1 
   2  -5  -8 46892.9 1381.59   1 
   2  -5  -7 5870.94 487.370   1 
  -2  -5   7 6600.94 463.580   1 
  -2  -5   6 9346.33 556.313   1 
   2  -5  -6 8857.37 593.499   1 
  -2  -5   5 47244.6 1246.73   1 
   2  -5  -5 44244.7 1299.23   1 
  -2  -5   4 33081.5 1052.37   1 
   2  -5  -4 31141.9 1089.89   1 
   2  -5  -3 41144.2 1255.99   1 
  -2  -5   3 39956.6 1166.35   1 
  -2  -5   2 20865.1 862.978   1 
   2  -5  -2 21992.5 916.818   1 
   2  -5  -1 139525. 2307.62   1 
  -2  -5   1 136911. 2196.74   1 
  -2  -5   0 2519.99 317.389   1 
   2  -5   0 2239.30 301.294   1 
  -2  -5  -1 140526. 2266.10   1 
   2  -5   1 140583. 2302.85   1 
  -2  -5  -2 188188. 2645.93   1 
   2  -5   2 189632. 2673.63   1 
   2  -5   3 713.004 196.634   1 
  -2  -5  -3 523.064 185.448   1 
   2  -5   4 7117.64 522.578   1 
   2  -5   5 35557.3 1169.61   1 
   2  -5   6 581.607 174.967   1 
   2  -5   7 3808.55 388.659   1 
   2  -5   8 46458.5 1344.81   1 
   2  -5   9 117317. 2157.42   1 
   2  -5  10 18531.4 856.402   1 
   2  -5  11 2936.54 342.584   1 
   2  -5  12 2778.01 334.996   1 
   2  -5  13 1449.11 243.244   1 
  -2  -5 -13 1196.75 285.387   6 
  -2  -5 -14 8993.80 784.810   6 
  -2  -5 -15 38164.6 1669.18   6 
  -2  -5 -16 2218.12 422.335   6 
  -2  -5 -17 1299.41 357.714   6 
  -2  -5 -18 4028.31 268.285   5 
  -2  -5 -18 4297.20 275.379   4 
  -2   5 -18 4682.46 322.186   4 
  -2  -5 -18 4309.27 610.104   6 
  -2  -5 -19 16438.7 551.642   5 
  -2  -5 -19 18252.9 1293.47   6 
  -2  -5 -19 16147.3 550.984   4 
  -2   5 -19 17511.9 563.032   3 
  -2   5 -19 17757.8 632.406   4 
  -2   5 -20 150.787 86.7262   3 
  -2  -5 -20-181.647 171.681   6 
  -2  -5 -20 70.3164 70.2173   4 
  -2   5 -20 22.3157 65.3039   4 
  -2  -5 -20-98.2170 65.3114   5 
  -2  -5 -21 1450.19 380.969   6 
  -2   5 -21 1572.46 207.936   4 
  -2  -5 -21 1442.31 178.500   4 
  -2  -5 -21 1612.77 187.972   5 
  -2   5 -21 1385.49 175.453   3 
  -2  -5 -22 1715.83 194.037   5 
  -2  -5 -22 1604.19 192.031   4 
  -2   5 -22 1627.12 216.616   4 
  -2   5 -22 1315.75 169.926   3 
  -2   5 -23 1602.71 232.091   4 
  -2   5 -23 1486.87 176.666   3 
  -2  -5 -23 1813.21 213.870   4 
  -2  -5 -23 1448.97 189.368   5 
  -2  -5 -23 1233.33 370.398   6 
  -2   5 -24 256.886 94.4270   3 
  -2   5 -24 292.216 118.435   4 
  -2  -5 -24 194.855 92.8654   5 
  -2  -5 -24 172.097 97.4162   4 
  -2   5 -25 7048.08 444.233   4 
  -2  -5 -25 7003.83 411.840   4 
  -2  -5 -25 7136.36 412.511   5 
  -2  -5 -26 9218.88 462.044   5 
  -2  -5 -26 8614.01 457.809   4 
  -2   5 -26 9372.09 507.708   4 
  -2  -5 -27 176.960 100.584   4 
  -2  -5 -27 249.361 101.507   5 
  -2   5 -27 350.356 139.417   4 
  -2  -5 -28 71.7855 78.5170   4 
  -2  -5 -28 57.0046 93.1860   5 
  -2   5 -28 19.3998 93.9590   4 
  -2  -5 -29 19.3432 85.1861   4 
  -2   5 -29 129.055 107.980   4 
  -2  -5 -29 251.589 104.406   5 
  -2   5 -30 364.166 130.685   4 
  -2  -5 -30 204.124 97.7371   4 
  -2  -5 -31 2112.19 211.633   4 
  -2  -5 -32 1024.47 145.426   4 
  -2  -5 -33 978.641 133.319   4 
  -2  -5 -34 17.9228 50.6916   4 
  -2  -5 -35 221.650 61.7132   4 
   2  -6 -35 470.851 78.3547   4 
   2  -6 -34-17.1102 60.7356   4 
   2  -6 -33-23.3234 61.6389   4 
   2  -6 -33 29.3571 50.5412   5 
   2  -6 -32 257.757 87.9599   5 
   2  -6 -32 79.8738 73.4642   4 
   2  -6 -31 351.737 99.9931   4 
   2  -6 -31 387.888 102.349   5 
   2  -6 -30 2259.78 229.506   4 
   2  -6 -30 2579.85 229.034   5 
   2  -6 -29 77.6620 95.2946   5 
   2   6 -29-70.9878 84.2830   4 
   2  -6 -29-34.7859 86.7252   4 
   2  -6 -28 3403.92 297.154   4 
   2   6 -28 3164.29 284.746   4 
   2  -6 -28 3323.36 273.745   5 
   2  -6 -27 271.404 102.659   5 
   2  -6 -27 466.880 143.628   4 
   2   6 -27 233.942 115.483   4 
   2  -6 -26-42.7409 74.3610   5 
   2  -6 -26 69.4614 82.9610   4 
   2   6 -26 56.6160 81.3870   4 
   2   6 -25 1.45254 81.2462   4 
   2  -6 -25-39.8591 95.1405   4 
   2  -6 -25 3.36687 80.6834   5 
   2  -6 -24 1926.83 215.910   5 
   2   6 -24 2061.37 235.107   4 
   2  -6 -24 1998.88 233.813   4 
   2  -6 -23 429.921 110.289   5 
   2   6 -23 545.349 145.522   4 
   2  -6 -23 465.007 119.840   4 
   2  -6 -23 645.028 319.340   6 
   2  -6 -22 1359.87 179.056   5 
   2  -6 -22 1038.21 349.746   6 
   2   6 -22 1420.16 206.386   4 
   2  -6 -22 1304.59 181.908   4 
   2   6 -21 9394.66 473.932   4 
   2  -6 -21 9780.76 449.871   5 
   2  -6 -21 9477.22 455.269   4 
   2  -6 -21 9682.82 1066.56   6 
   2  -6 -20 7125.57 890.610   6 
   2   6 -20 7224.02 406.942   4 
   2  -6 -20 7235.30 382.731   5 
   2  -6 -20 7063.99 388.123   4 
   2  -6 -19 80.7086 65.0088   5 
   2  -6 -19-36.7912 77.4658   4 
   2   6 -19 140.360 83.4043   4 
   2  -6 -19-4.11266 128.221   6 
   2   6 -18 111.026 67.3845   4 
   2  -6 -18-78.0799 61.6733   5 
   2  -6 -18-15.7021 66.7219   4 
   2  -6 -17 13674.7 1152.15   6 
   2  -6 -17 13005.9 477.610   4 
   2  -6 -16 6561.95 780.292   6 
   2  -6 -15 1708.91 392.151   6 
   2  -6 -14 2183.48 416.598   6 
   2  -6 -13 5966.44 696.764   6 
   2  -6 -12 13729.6 850.198   1 
   2  -6 -11 47692.3 1571.03   1 
  -2  -6  10 39989.5 1228.62   1 
   2  -6 -10 40253.3 1430.78   1 
  -2  -6   9 9796.47 615.708   1 
   2  -6  -9 8929.02 675.509   1 
   2  -6  -8 8983.11 671.595   1 
  -2  -6   8 9175.08 600.371   1 
  -2  -6   7 2969.89 357.605   1 
   2  -6  -7 2204.34 353.783   1 
  -2  -6   6 912.250 203.795   1 
   2  -6  -6 604.916 217.235   1 
  -2  -6   5 25326.6 1021.62   1 
   2  -6  -5 24765.4 1087.17   1 
  -2  -6   4 14618.4 790.280   1 
   2  -6  -4 13688.2 807.560   1 
   2  -6  -3 23678.8 1049.38   1 
  -2  -6   3 26173.6 1057.30   1 
   2  -6  -2 1705.54 295.835   1 
  -2  -6   2 2121.01 316.126   1 
   2  -6  -1 8667.57 631.881   1 
  -2  -6   1 7504.15 589.466   1 
   2  -6   0 4667.74 472.989   1 
  -2  -6   0 4834.39 472.201   1 
   2  -6   1 108433. 2238.88   1 
  -2  -6  -1 111037. 2242.16   1 
   2  -6   2 78745.5 1908.56   1 
  -2  -6  -2 83184.4 1959.39   1 
  -2  -6  -3 16795.3 901.685   1 
   2  -6   3 16468.7 865.217   1 
   2  -6   4 9782.95 681.627   1 
   2  -6   5 41530.8 1389.10   1 
   2  -6   6 14426.0 820.097   1 
   2  -6   7 61098.5 1692.17   1 
   2  -6   8 128198. 2464.54   1 
   2  -6   9 34890.1 1286.10   1 
   2  -6  10 2516.88 357.599   1 
   2  -6  11 220.801 151.193   1 
   2  -6  12 17306.2 898.067   1 
  -2  -6 -13 1352.08 348.584   6 
  -2  -6 -14 103.584 141.365   6 
  -2  -6 -15 18019.2 1197.67   6 
  -2  -6 -16 9818.19 907.119   6 
  -2   6 -17 10292.4 430.316   3 
  -2  -6 -17 10550.9 966.509   6 
  -2  -6 -17 9843.98 410.750   4 
  -2   6 -17 10827.6 486.342   4 
  -2   6 -18 1422.94 165.721   3 
  -2   6 -18 1820.70 211.092   4 
  -2  -6 -18 1420.30 168.319   5 
  -2  -6 -18 1359.29 164.559   4 
  -2  -6 -18 1458.63 387.130   6 
  -2  -6 -19 4023.88 276.957   5 
  -2  -6 -19 4959.29 704.380   6 
  -2  -6 -19 4267.08 290.365   4 
  -2   6 -19 4390.04 292.628   3 
  -2   6 -19 4521.14 331.075   4 
  -2  -6 -20 4859.33 313.749   4 
  -2  -6 -20 4984.72 315.843   5 
  -2   6 -20 5357.70 370.669   4 
  -2   6 -20 4733.12 308.276   3 
  -2  -6 -20 4720.86 696.588   6 
  -2   6 -21 32.6002 85.3098   4 
  -2  -6 -21 117.281 131.910   6 
  -2   6 -21-102.383 85.6108   3 
  -2  -6 -21 53.9117 67.1848   4 
  -2  -6 -21-130.303 88.8945   5 
  -2  -6 -22 280.590 93.0806   5 
  -2   6 -22 341.630 133.805   4 
  -2   6 -22 363.114 106.284   3 
  -2  -6 -22 529.376 123.763   4 
  -2  -6 -23 33988.3 874.743   4 
  -2  -6 -23 34949.2 867.627   5 
  -2  -6 -23 34519.0 1947.23   6 
  -2   6 -23 34611.1 824.231   3 
  -2   6 -23 34624.1 959.625   4 
  -2   6 -24 3836.46 276.215   3 
  -2  -6 -24 4584.97 322.564   5 
  -2   6 -24 4775.33 366.058   4 
  -2  -6 -24 4112.14 314.567   4 
  -2   6 -25 239.950 89.6108   3 
  -2   6 -25 298.167 121.454   4 
  -2  -6 -25 286.602 103.368   4 
  -2  -6 -25 330.753 113.750   5 
  -2  -6 -26 0.41094 76.6502   5 
  -2   6 -26 28.9643 95.8804   4 
  -2  -6 -26 18.3532 70.3697   4 
  -2  -6 -27 4812.08 327.834   5 
  -2  -6 -27 4638.00 328.853   4 
  -2   6 -27 4664.48 359.614   4 
  -2  -6 -28 3851.76 295.396   4 
  -2  -6 -28 3641.69 279.357   5 
  -2  -6 -29-37.2493 81.6477   4 
  -2  -6 -30 3481.73 264.680   4 
  -2  -6 -31 2917.03 232.404   4 
  -2  -6 -32 446.839 103.190   4 
  -2  -6 -33 2981.58 204.589   4 
  -2  -6 -34 434.185 83.0622   4 
   2  -7 -34 236.832 67.0200   4 
   2  -7 -33 85.1048 64.4693   4 
   2  -7 -32 54.5005 57.6159   4 
   2  -7 -32 311.710 88.1379   5 
   2  -7 -31 254.522 89.8326   5 
   2  -7 -31 101.822 72.5678   4 
   2  -7 -30 1629.16 189.971   4 
   2  -7 -30 2049.29 195.086   5 
   2  -7 -29 69.4717 77.4382   5 
   2  -7 -29-2.36626 76.9054   4 
   2  -7 -28 1002.43 160.404   5 
   2  -7 -28 736.091 146.743   4 
   2  -7 -27 429.101 107.237   5 
   2  -7 -27 449.451 130.054   4 
   2  -7 -26 3260.21 286.727   4 
   2  -7 -26 2962.84 260.764   5 
   2  -7 -25 3050.81 263.909   5 
   2  -7 -25 2651.31 262.671   4 
   2   7 -24 1501.16 212.164   4 
   2  -7 -24 1694.86 203.294   5 
   2  -7 -24 1666.11 211.061   4 
   2  -7 -23 378.479 106.788   5 
   2  -7 -23 273.741 104.996   4 
   2   7 -23 495.450 139.194   4 
   2  -7 -22 1930.77 208.797   5 
   2   7 -22 1854.60 224.156   4 
   2  -7 -22 1365.60 376.899   6 
   2  -7 -22 1844.98 214.491   4 
   2   7 -21 276.535 118.983   4 
   2  -7 -21 70.7377 180.747   6 
   2  -7 -21 119.542 64.8344   5 
   2  -7 -21 114.634 86.5945   4 
   2  -7 -20-21.5387 71.9598   4 
   2  -7 -20-10.0824 66.7418   5 
   2   7 -20 23.7651 77.2031   4 
   2  -7 -19 2575.16 234.649   4 
   2   7 -19 2251.31 231.363   4 
   2  -7 -19 2910.14 592.696   6 
   2  -7 -19 2548.55 223.979   5 
   2  -7 -18 1078.76 143.596   5 
   2   7 -18 953.877 160.048   4 
   2  -7 -18 1081.62 371.450   6 
   2  -7 -18 1036.76 152.112   4 
   2   7 -17 5977.72 354.150   4 
   2  -7 -17 5340.76 744.706   6 
   2  -7 -17 6124.52 342.393   4 
   2  -7 -17 5667.46 315.718   5 
   2  -7 -16 1032.69 320.284   6 
   2   7 -16 1356.37 169.301   4 
   2  -7 -15 110.362 129.921   6 
   2  -7 -14 3095.71 521.619   6 
   2  -7 -13 16375.5 1187.02   6 
   2  -7 -12 12476.6 880.837   1 
   2  -7 -11 4252.60 521.434   1 
   2  -7 -10 15456.3 971.503   1 
  -2  -7  10 16235.5 879.459   1 
   2  -7  -9 243.536 175.991   1 
  -2  -7   9 217.638 143.059   1 
  -2  -7   8 4862.34 497.978   1 
   2  -7  -8 6052.81 606.305   1 
   2  -7  -7 739.820 247.240   1 
  -2  -7   7 885.193 241.139   1 
  -2  -7   6-122.665 128.871   1 
   2  -7  -6-25.0008 132.503   1 
   2  -7  -5 12964.5 870.168   1 
  -2  -7   5 13704.7 836.405   1 
  -2  -7   4 5725.38 547.213   1 
   2  -7  -4 5192.52 549.368   1 
  -2  -7   3 2377.51 356.916   1 
   2  -7  -3 2375.98 378.949   1 
   2  -7  -2 26573.2 1221.02   1 
  -2  -7   2 25891.0 1166.49   1 
   2  -7  -1 25.5521 115.553   1 
  -2  -7   1 22.8631 116.631   1 
  -2  -7   0 3246.57 435.358   1 
   2  -7   0 3040.06 421.567   1 
  -2  -7  -1 8525.16 688.384   1 
   2  -7   1 8825.21 691.673   1 
   2  -7   2 384.633 193.259   1 
  -2  -7  -2 110.595 149.704   1 
  -2  -7  -3 1722.06 335.458   1 
   2  -7   3 1700.58 308.208   1 
   2  -7   4 11687.3 794.779   1 
   2  -7   5 5418.34 551.375   1 
   2  -7   6 47398.3 1612.00   1 
   2  -7   7 23990.5 1143.56   1 
   2  -7   8 3388.93 437.211   1 
   2  -7   9 3637.98 450.295   1 
   2  -7  10 29900.9 1278.53   1 
   2  -7  11 33062.9 1346.86   1 
   2  -7  12 4041.65 479.514   1 
  -2  -7 -14 22276.8 1404.93   6 
  -2   7 -15 4221.98 281.120   3 
  -2   7 -15 4680.60 319.255   4 
  -2  -7 -15 4658.64 649.817   6 
  -2  -7 -16 785.351 125.446   4 
  -2   7 -16 763.061 142.929   4 
  -2  -7 -16 531.748 235.440   6 
  -2   7 -16 857.532 136.202   3 
  -2  -7 -17 10008.0 412.272   5 
  -2  -7 -17 10311.1 997.625   6 
  -2   7 -17 11117.4 509.957   4 
  -2   7 -17 11156.3 459.500   3 
  -2  -7 -17 10848.8 444.035   4 
  -2   7 -18 89.1602 60.7965   3 
  -2   7 -18 135.389 84.3361   4 
  -2  -7 -18 350.524 216.080   6 
  -2  -7 -18 202.807 75.7884   5 
  -2  -7 -18 156.095 83.1212   4 
  -2   7 -19-40.1105 84.1802   4 
  -2  -7 -19 14.1889 53.0516   4 
  -2   7 -19 50.9952 69.8220   3 
  -2  -7 -19-42.1515 55.7278   5 
  -2  -7 -20 187.647 88.9925   5 
  -2   7 -20 64.7939 81.7006   4 
  -2   7 -20-3.45081 67.0157   3 
  -2  -7 -20 85.3311 73.1861   4 
  -2   7 -21 2112.74 220.687   3 
  -2  -7 -21 2090.85 220.618   4 
  -2  -7 -21 1783.67 467.660   6 
  -2   7 -21 2135.10 246.878   4 
  -2  -7 -21 2034.13 211.088   5 
  -2  -7 -22 10090.7 476.099   4 
  -2   7 -22 10362.0 524.134   4 
  -2  -7 -22 9249.50 1007.98   6 
  -2   7 -22 10160.5 456.476   3 
  -2  -7 -22 10392.1 465.716   5 
  -2  -7 -23 972.542 156.926   4 
  -2   7 -23 911.171 140.594   3 
  -2  -7 -23 1035.30 157.035   5 
  -2  -7 -24 104.606 88.3842   5 
  -2  -7 -24 31.4415 75.3003   4 
  -2   7 -24 103.314 78.1783   3 
  -2   7 -25 45.8441 60.0336   3 
  -2  -7 -25 285.036 100.650   5 
  -2  -7 -25 91.1551 86.4816   4 
  -2  -7 -26 154.087 87.5130   5 
  -2  -7 -26 54.8818 73.9350   4 
  -2   7 -26 123.997 68.9575   3 
  -2  -7 -27 56.3053 77.5368   4 
  -2  -7 -27 223.891 99.6879   5 
  -2  -7 -28 63.9795 73.4321   4 
  -2  -7 -29 211.851 86.7339   4 
  -2  -7 -30 84.7928 60.1508   4 
  -2  -7 -31 259.184 84.4728   4 
  -2  -7 -32 50.4509 55.4494   4 
  -2  -7 -33 146.124 54.6396   4 
   2  -8 -33 47.1493 47.2621   4 
   2  -8 -32 2166.19 175.379   4 
   2  -8 -31 2874.72 217.016   4 
   2  -8 -30-1.31044 64.9472   4 
   2  -8 -30 122.335 73.1734   5 
   2  -8 -29 75.6211 81.7300   4 
   2  -8 -29 31.3857 56.6748   5 
   2  -8 -28 2469.65 214.567   5 
   2  -8 -28 2758.92 248.983   4 
   2  -8 -27 4964.04 307.892   5 
   2  -8 -27 4945.95 335.021   4 
   2  -8 -26 4918.03 340.068   4 
   2  -8 -26 5007.83 314.079   5 
   2  -8 -25 19.8596 82.6347   4 
   2  -8 -25-43.2587 70.5358   5 
   2  -8 -24 1817.45 199.289   5 
   2  -8 -24 1726.83 211.394   4 
   2  -8 -23 921.550 157.979   4 
   2  -8 -23 702.027 129.959   5 
   2  -8 -22 6.46232 68.2409   5 
   2  -8 -22-88.2594 82.6647   4 
   2  -8 -21 989.804 152.222   5 
   2  -8 -21 945.693 366.968   6 
   2  -8 -21 931.936 157.149   4 
   2  -8 -20 5244.20 319.337   5 
   2  -8 -20 5686.66 360.465   4 
   2  -8 -20 4582.95 802.105   6 
   2  -8 -19 1533.64 187.764   4 
   2  -8 -19 1288.01 448.451   6 
   2  -8 -19 1334.36 167.077   5 
   2  -8 -18 6846.49 378.941   4 
   2  -8 -18 6093.80 335.162   5 
   2   8 -18 6125.92 327.305   3 
   2  -8 -18 6050.31 827.205   6 
   2  -8 -17-281.698 230.181   6 
   2   8 -17 30.4658 67.8622   3 
   2  -8 -16 558.478 266.947   6 
   2   8 -16 502.577 100.763   3 
   2  -8 -15 6005.55 782.172   6 
   2   8 -15 5049.00 292.408   3 
   2   8 -14 5630.34 305.615   3 
   2  -8 -14 5977.12 777.268   6 
   2  -8 -11 21655.3 1258.51   1 
   2  -8 -10 7067.90 720.293   1 
   2  -8  -9-33.7172 98.5159   1 
  -2  -8   9-127.940 118.011   1 
   2  -8  -8 650.210 223.943   1 
  -2  -8   8 506.287 185.809   1 
  -2  -8   7 437.382 179.509   1 
   2  -8  -7 629.730 251.472   1 
  -2  -8   6 8475.15 713.651   1 
   2  -8  -6 8161.87 749.013   1 
  -2  -8   5 6461.98 636.101   1 
   2  -8  -5 6012.05 649.484   1 
   2  -8  -4 7949.58 737.046   1 
  -2  -8   4 8252.00 719.178   1 
   2  -8  -3-19.9908 137.640   1 
  -2  -8   3 161.271 122.429   1 
   2  -8  -2 3122.80 464.260   1 
  -2  -8   2 2546.23 411.312   1 
  -2  -8   1 724.899 235.798   1 
   2  -8  -1 514.773 232.168   1 
  -2  -8   0-182.466 199.696   1 
   2  -8   0 209.728 184.585   1 
   2  -8   1 2733.98 437.615   1 
  -2  -8  -1 3359.58 486.706   1 
  -2  -8  -2 122145. 2831.01   1 
   2  -8   2 121320. 2776.62   1 
   2  -8   3 16460.2 1028.68   1 
   2  -8   4 12850.9 910.952   1 
   2  -8   5 69088.6 2105.19   1 
   2  -8   6 1988.53 358.531   1 
   2  -8   7 49507.3 1783.85   1 
   2  -8   8 214.875 171.906   1 
   2  -8   9 41570.9 1646.00   1 
   2  -8  10 6200.97 639.879   1 
   2  -8  11 1208.88 292.048   1 
   2  -8  12-65.6169 104.458   1 
  -2   8 -13 1898.73 193.007   3 
  -2  -8 -14 12209.5 1079.59   6 
  -2   8 -14 11402.1 458.093   3 
  -2   8 -15 3157.60 249.468   3 
  -2  -8 -15 2980.01 558.504   6 
  -2  -8 -15 2938.06 226.217   4 
  -2  -8 -16 31.5543 66.0387   4 
  -2   8 -16 36.4819 64.5927   3 
  -2  -8 -17 2836.58 236.292   4 
  -2   8 -17 2750.68 238.957   3 
  -2  -8 -18 2459.88 521.911   6 
  -2   8 -18 2776.34 241.015   3 
  -2  -8 -18 2990.49 246.830   4 
  -2  -8 -19 1288.49 172.057   4 
  -2   8 -19 1021.03 160.512   3 
  -2  -8 -20 4137.19 285.469   5 
  -2   8 -20 3772.34 285.625   3 
  -2  -8 -20 3333.02 272.319   4 
  -2  -8 -20 3545.19 644.272   6 
  -2   8 -21 1406.14 181.510   3 
  -2  -8 -21 1312.89 169.176   5 
  -2  -8 -21 1416.80 185.175   4 
  -2   8 -22 134.815 81.9164   3 
  -2  -8 -22 104.386 76.9661   4 
  -2  -8 -22-28.0259 74.7269   5 
  -2   8 -23-5.24405 64.3429   3 
  -2  -8 -23 138.070 80.1042   4 
  -2  -8 -23 103.449 85.2160   5 
  -2  -8 -24 64.0943 63.0291   4 
  -2   8 -24 20.0491 62.7822   3 
  -2  -8 -24-45.2763 58.6408   5 
  -2  -8 -25 696.583 137.964   4 
  -2  -8 -25 483.092 120.600   5 
  -2   8 -26 1471.46 163.590   3 
  -2  -8 -26 1727.01 198.052   4 
  -2  -8 -27 143.702 86.5367   4 
  -2  -8 -28 1126.18 160.105   4 
  -2  -8 -29 148.747 75.2953   4 
  -2  -8 -30 1167.05 136.243   4 
  -2  -8 -31 145.834 59.2952   4 
  -2  -8 -32 50.8693 44.9724   4 
   2  -9 -32 360.476 74.5064   4 
   2  -9 -31 1.47498 52.9075   4 
   2  -9 -30 186.595 74.9079   4 
   2  -9 -29 91.3537 71.0447   4 
   2  -9 -28 767.234 135.348   4 
   2  -9 -28 619.611 102.236   5 
   2  -9 -27 2816.93 241.044   4 
   2  -9 -27 2728.32 211.081   5 
   2  -9 -26 4558.72 317.190   4 
   2  -9 -26 4277.29 270.416   5 
   2  -9 -25 537.079 106.528   5 
   2  -9 -25 500.739 125.379   4 
   2  -9 -24 336.004 116.304   4 
   2  -9 -24 416.677 105.725   5 
   2  -9 -23 704.231 130.046   5 
   2  -9 -23 607.495 133.727   4 
   2  -9 -22 3257.91 250.091   5 
   2  -9 -22 3172.74 276.304   4 
   2  -9 -21 919.234 155.066   4 
   2  -9 -21 698.442 123.152   5 
   2   9 -20 4560.95 287.741   3 
   2  -9 -20 4731.01 332.330   4 
   2  -9 -19 2060.50 220.506   4 
   2  -9 -19 1962.16 463.781   6 
   2   9 -19 1779.69 189.252   3 
   2  -9 -18 1154.51 168.292   4 
   2   9 -18 1092.10 155.825   3 
   2  -9 -18 1180.48 397.610   6 
   2  -9 -17 2021.25 446.208   6 
   2   9 -17 1785.29 187.380   3 
   2  -9 -16 241.919 260.233   6 
   2   9 -16 106.419 61.9151   3 
   2   9 -15 547.746 124.210   3 
   2  -9 -15 617.631 337.861   6 
   2  -9 -14 18209.8 1425.55   6 
   2   9 -14 17531.4 569.315   3 
   2   9 -13 1469.56 170.404   3 
   2   9 -12 1837.03 183.701   3 
   2  -9 -11 392.738 220.464   1 
   2   9 -11 300.581 84.1858   3 
   2  -9 -10 740.581 276.860   1 
   2  -9  -9 11001.8 959.179   1 
   2  -9  -8 167.104 211.485   1 
   2  -9  -7 22854.5 1376.98   1 
  -2  -9   6 7153.96 713.363   1 
   2  -9  -6 7468.32 781.681   1 
   2  -9  -5 10980.3 939.478   1 
  -2  -9   5 10997.0 885.672   1 
  -2  -9   4 4014.48 552.390   1 
   2  -9  -4 5150.31 651.149   1 
   2  -9  -3 13727.3 1052.05   1 
  -2  -9   3 15068.8 1061.72   1 
   2  -9  -2 6079.61 688.245   1 
  -2  -9   2 6070.71 673.269   1 
   2  -9  -1 5832.30 684.623   1 
  -2  -9   1 6608.51 705.048   1 
   2  -9   0 32140.8 1572.44   1 
  -2  -9   0 32185.6 1561.35   1 
   2  -9   1 45804.0 1883.14   1 
   2  -9   2 18831.9 1197.58   1 
   2  -9   3 4231.01 570.174   1 
   2  -9   4 5486.94 645.715   1 
   2  -9   5 14212.9 1038.13   1 
   2  -9   6 22526.2 1301.52   1 
   2  -9   7 18937.4 1198.51   1 
   2  -9   8 4379.71 587.358   1 
  -2   9  -9 1259.91 158.255   3 
   2  -9   9 1152.14 314.872   1 
  -2   9 -10 326.218 88.7349   3 
   2  -9  10-101.536 121.872   1 
  -2   9 -11 17172.2 569.577   3 
   2  -9  11 18613.9 1174.57   1 
  -2   9 -12 3708.24 266.649   3 
  -2   9 -13 1018.50 150.748   3 
  -2  -9 -14 1404.69 435.209   6 
  -2   9 -14 1507.73 182.429   3 
  -2   9 -15 25.8303 61.6441   3 
  -2  -9 -15-66.0559 69.3194   4 
  -2  -9 -15-74.1466 136.543   6 
  -2  -9 -16 3468.48 634.813   6 
  -2   9 -16 3630.95 280.818   3 
  -2  -9 -16 3430.58 258.930   4 
  -2   9 -17 13500.0 530.429   3 
  -2  -9 -17 12467.6 489.568   4 
  -2  -9 -18 1026.11 361.563   6 
  -2  -9 -18 1120.73 155.754   4 
  -2   9 -18 1381.90 181.101   3 
  -2   9 -19-8.80499 75.5123   3 
  -2  -9 -19 8.07290 70.4023   4 
  -2   9 -20 2885.72 253.115   3 
  -2  -9 -20 3127.32 260.452   4 
  -2   9 -21 255.238 91.9594   3 
  -2  -9 -21 109.221 80.5861   4 
  -2   9 -22-62.1829 74.2324   3 
  -2  -9 -22 40.5799 71.6367   4 
  -2   9 -23 60.3295 67.7565   3 
  -2  -9 -23 38.5690 63.7440   4 
  -2   9 -24 4513.23 291.077   3 
  -2  -9 -24 4877.94 318.277   4 
  -2   9 -25 125.978 59.4886   3 
  -2  -9 -25 206.778 98.0520   4 
  -2  -9 -26 2586.11 231.324   4 
  -2   9 -26 2102.02 183.499   3 
  -2  -9 -27 3000.10 232.986   4 
  -2  -9 -28 5480.18 297.767   4 
  -2  -9 -29 1890.86 169.484   4 
  -2  -9 -30 1143.04 125.419   4 
  -2  -9 -31-20.4074 41.0690   4 
   2 -10 -31-22.5729 38.9215   4 
   2 -10 -30 10.5788 45.7200   4 
   2 -10 -29-84.9859 63.7412   4 
   2 -10 -28 563.659 110.110   4 
   2 -10 -27 355.474 100.614   4 
   2 -10 -26 34.3281 74.6169   4 
   2 -10 -25 2165.07 218.603   4 
   2 -10 -24 3515.41 279.835   4 
   2 -10 -23 19.7070 77.7616   4 
   2 -10 -22 50.1189 81.1648   4 
   2  10 -21 3701.63 256.443   3 
   2 -10 -21 3771.36 293.740   4 
   2 -10 -20 430.487 114.046   4 
   2  10 -20 516.251 111.774   3 
   2  10 -19 452.185 109.360   3 
   2 -10 -19 447.120 116.226   4 
   2 -10 -18 1072.02 167.849   4 
   2  10 -18 1079.11 149.522   3 
   2  10 -17 11334.2 475.715   3 
   2 -10 -17 10779.9 1179.08   6 
   2 -10 -16 2550.26 570.297   6 
   2  10 -16 2249.53 217.416   3 
   2  10 -15 1080.86 155.255   3 
   2 -10 -15 578.315 303.342   6 
   2  10 -14 412.886 109.947   3 
   2 -10 -14 369.633 243.302   6 
   2  10 -13 2522.03 225.579   3 
   2  10 -12 11375.8 471.930   3 
   2  10 -11 15622.5 543.739   3 
   2  10 -10 821.131 134.283   3 
   2 -10 -10 578.884 252.431   1 
   2 -10  -9 3887.47 613.274   1 
   2  10  -9 3752.89 271.989   3 
   2 -10  -8 3869.50 611.936   1 
  -2  10   8 5026.31 292.563   3 
   2  10  -8 4168.08 281.029   3 
   2 -10  -7 38372.1 1906.97   1 
   2  10  -7 38666.0 837.578   3 
   2 -10  -6 2712.26 513.642   1 
   2  10  -6 2969.02 236.775   3 
   2  10  -5 1010.61 147.129   3 
   2 -10  -5 668.671 242.367   1 
   2 -10  -4 5255.30 702.997   1 
   2  10  -4 5446.73 309.811   3 
   2 -10  -3 6709.23 794.176   1 
   2 -10  -2 5929.86 720.680   1 
   2 -10  -1 6523.65 777.240   1 
   2 -10   0 3593.30 586.124   1 
   2 -10   1 1629.77 398.463   1 
   2 -10   2 333.060 273.946   1 
   2 -10   3 10598.3 973.474   1 
   2  10   3 10334.5 424.072   3 
  -2  10  -4 3400.29 249.022   3 
   2 -10   4 3064.82 523.899   1 
   2  10   4 3002.93 232.429   3 
  -2  10  -5 8244.03 389.590   3 
   2 -10   5 7939.88 835.677   1 
   2  10   5 8713.79 392.612   3 
  -2  10  -6 2873.04 235.374   3 
   2  10   6 2514.62 216.878   3 
   2 -10   6 3016.29 516.301   1 
  -2  10  -7 7960.68 389.873   3 
   2 -10   7 7938.12 831.838   1 
   2  10   7 8174.04 387.274   3 
  -2  10  -8 819.851 133.512   3 
   2 -10   8 1120.32 325.365   1 
  -2  10  -9 7020.78 372.854   3 
   2 -10   9 7106.09 792.635   1 
   2 -10  10 478.294 207.966   1 
  -2  10 -10 127.737 70.2382   3 
  -2  10 -11 11665.5 481.939   3 
   2 -10  11 11364.6 979.018   1 
  -2  10 -12 32.9358 69.2185   3 
  -2  10 -13 3015.46 255.613   3 
  -2  10 -14 253.193 103.309   3 
  -2 -10 -14 304.236 216.269   6 
  -2 -10 -15 2630.21 558.906   6 
  -2  10 -15 2335.24 226.684   3 
  -2 -10 -15 2157.35 206.033   4 
  -2  10 -16 2891.91 251.800   3 
  -2 -10 -16 2820.75 237.325   4 
  -2  10 -17 195.825 96.8872   3 
  -2 -10 -17 39.8492 60.5895   4 
  -2 -10 -18 2888.09 243.528   4 
  -2  10 -18 3476.50 277.730   3 
  -2 -10 -19 10848.1 467.955   4 
  -2  10 -19 10974.6 485.410   3 
  -2  10 -20 3801.77 287.011   3 
  -2 -10 -20 3871.19 282.191   4 
  -2  10 -21 301.011 109.226   3 
  -2 -10 -21 315.927 99.6507   4 
  -2 -10 -22 1309.02 169.499   4 
  -2  10 -22 1341.86 170.568   3 
  -2 -10 -23 351.367 98.1004   4 
  -2  10 -23 406.368 103.763   3 
  -2  10 -24-21.3166 64.3065   3 
  -2 -10 -24 57.1796 62.9647   4 
  -2  10 -25 1124.83 138.897   3 
  -2 -10 -25 1245.15 155.110   4 
  -2  10 -26 583.444 93.7818   3 
  -2 -10 -26 628.722 111.867   4 
  -2 -10 -27 2570.84 196.092   4 
  -2 -10 -28 364.653 81.8629   4 
  -2 -10 -29 68.9670 49.8929   4 
   2 -11 -30 1710.66 126.669   4 
   2 -11 -29 86.9687 47.7170   4 
   2 -11 -28 1369.40 137.041   4 
   2 -11 -27 607.757 104.481   4 
   2 -11 -26 579.299 106.464   4 
   2 -11 -25 1914.49 191.299   4 
   2 -11 -24 2477.23 222.619   4 
   2 -11 -23 6236.34 354.384   4 
   2 -11 -22 141.640 86.3430   4 
   2  11 -21 87.0507 54.6978   3 
   2 -11 -21 219.131 95.9298   4 
   2 -11 -20 1085.74 158.912   4 
   2  11 -20 1100.34 144.754   3 
   2 -11 -19 4500.05 318.587   4 
   2  11 -19 4442.94 288.854   3 
   2  11 -18 392.955 106.849   3 
   2 -11 -18 147.394 89.7464   4 
   2 -11 -17 2560.27 244.036   4 
   2  11 -17 2660.12 232.911   3 
   2  11 -16 5674.20 340.288   3 
   2  11 -15-23.0285 69.2177   3 
   2 -11 -14 4105.81 726.340   6 
   2  11 -14 4125.70 300.113   3 
   2 -11 -13 1669.62 494.686   6 
   2  11 -13 2102.41 214.361   3 
   2  11 -12 295.991 110.433   3 
   2  11 -11 10.4019 64.7073   3 
   2  11 -10 2850.91 251.323   3 
   2  11  -9 21226.3 655.434   3 
  -2  11   8 7288.21 368.712   3 
   2 -11  -8 7780.49 925.789   1 
   2  11  -8 7860.42 401.245   3 
   2  11  -7 5126.34 322.255   3 
  -2  11   7 4766.95 303.838   3 
   2 -11  -7 5588.31 769.602   1 
   2  11  -6 733.717 139.902   3 
  -2  11   6 690.159 123.823   3 
   2 -11  -6 891.576 329.009   1 
   2  11  -5 48866.0 973.225   3 
  -2  11   5 44776.2 911.160   3 
   2 -11  -5 47323.9 2235.34   1 
  -2  11   4 21808.4 638.610   3 
   2  11  -4 22610.5 672.057   3 
   2 -11  -4 21857.5 1527.41   1 
   2  11  -3 461.855 103.727   3 
  -2  11   3 334.518 99.3215   3 
   2 -11  -3 588.020 260.028   1 
   2 -11  -2 5514.60 766.397   1 
   2  11  -2 5879.08 342.701   3 
  -2  11   2 5717.63 329.889   3 
  -2  11   1 2754.78 234.413   3 
   2  11  -1 3076.13 247.329   3 
   2 -11  -1 2807.22 553.940   1 
   2 -11   0 565.873 262.071   1 
  -2  11   0 398.701 100.823   3 
   2  11   0 442.419 105.389   3 
   2 -11   1 5570.67 758.496   1 
  -2  11  -1 4865.79 309.939   3 
   2  11   1 4671.62 306.421   3 
   2  11   2 2642.73 236.428   3 
  -2  11  -2 2322.08 219.326   3 
   2 -11   2 2565.30 513.873   1 
   2 -11   3 6584.07 819.034   1 
   2  11   3 7021.34 374.784   3 
  -2  11  -3 7329.76 381.815   3 
   2  11   4 2266.16 218.694   3 
  -2  11  -4 2291.86 222.180   3 
   2 -11   4 1962.39 450.297   1 
  -2  11  -5 5862.59 342.607   3 
   2 -11   5 5881.51 767.721   1 
   2  11   5 6001.94 345.124   3 
  -2  11  -6 4485.32 307.675   3 
   2 -11   6 4442.70 666.958   1 
   2  11   6 4801.47 311.546   3 
   2 -11   7 582.174 256.180   1 
  -2  11  -7 830.399 148.072   3 
  -2  11  -8 208.335 81.3310   3 
   2 -11   8-405.539 229.623   1 
   2 -11   9 909.328 316.929   1 
  -2  11  -9 519.620 130.227   3 
  -2  11 -10 7405.84 402.924   3 
   2 -11  10 7616.03 850.679   1 
  -2  11 -11 5048.85 334.801   3 
  -2  11 -12 1558.36 194.684   3 
  -2  11 -13 2134.44 226.351   3 
  -2 -11 -14 8.81307 54.9075   4 
  -2  11 -14-71.9662 88.8134   3 
  -2 -11 -14-172.879 201.315   6 
  -2 -11 -15 1495.64 173.454   4 
  -2  11 -15 1711.43 206.416   3 
  -2  11 -16 3974.89 303.799   3 
  -2 -11 -16 3676.54 270.494   4 
  -2  11 -17 15846.0 586.279   3 
  -2 -11 -17 15725.2 549.094   4 
  -2 -11 -18 216.222 79.1070   4 
  -2  11 -18 269.311 108.707   3 
  -2  11 -19 4647.24 315.164   3 
  -2 -11 -19 4474.32 296.525   4 
  -2  11 -20-77.0975 71.2100   3 
  -2 -11 -20-56.5856 68.3727   4 
  -2  11 -21 2475.05 224.359   3 
  -2 -11 -21 2310.20 213.058   4 
  -2 -11 -22 2984.96 235.222   4 
  -2  11 -22 2771.23 228.372   3 
  -2 -11 -23 1785.96 179.417   4 
  -2  11 -23 1767.97 178.259   3 
  -2  11 -24 613.617 106.356   3 
  -2 -11 -24 615.544 105.041   4 
  -2 -11 -25 7509.87 330.904   4 
  -2  11 -25 6602.56 294.921   3 
  -2  11 -26 384.466 73.8106   3 
  -2 -11 -26 438.615 84.0483   4 
  -2 -11 -27 1057.37 114.654   4 
   2 -12 -28 233.765 49.3052   4 
   2 -12 -27 62.3184 49.4437   4 
   2 -12 -26 21.0656 50.5437   4 
   2 -12 -25 4901.60 269.266   4 
   2 -12 -24 104.006 63.9453   4 
   2 -12 -23 577.563 118.954   4 
   2 -12 -22 846.573 132.214   4 
   2 -12 -21 574.672 115.543   4 
   2  12 -21 506.615 99.1391   3 
   2 -12 -20 996.239 152.982   4 
   2  12 -20 910.094 130.751   3 
   2  12 -19 1752.67 184.471   3 
   2 -12 -19 1972.96 208.356   4 
   2 -12 -18 2583.94 233.471   4 
   2  12 -18 2463.31 213.918   3 
   2  12 -17 4232.01 285.578   3 
   2 -12 -17 4097.85 295.818   4 
   2  12 -16 207.117 83.1796   3 
   2  12 -15 7618.76 397.699   3 
   2  12 -14 2501.55 228.695   3 
   2  12 -13 319.261 89.4364   3 
   2  12 -12 219.036 94.6693   3 
   2  12 -11 679.736 139.891   3 
   2  12 -10 893.263 152.121   3 
   2  12  -9 3025.52 262.783   3 
   2  12  -8 714.337 141.220   3 
  -2  12   8 1004.27 151.582   3 
   2  12  -7 3022.02 264.414   3 
  -2  12   7 3228.25 260.965   3 
   2  12  -6-58.8456 81.5911   3 
  -2  12   6 25.2667 72.4829   3 
   2 -12  -5 1216.99 408.251   1 
   2  12  -5 1367.30 183.398   3 
  -2  12   5 1522.17 187.934   3 
  -2  12   4 3813.69 283.215   3 
   2 -12  -4 3716.95 647.741   1 
   2  12  -4 3616.36 281.796   3 
   2  12  -3 2370.75 237.805   3 
  -2  12   3 2439.14 232.125   3 
   2 -12  -3 2449.49 554.293   1 
  -2  12   2 1176.45 159.550   3 
   2  12  -2 962.717 156.802   3 
   2 -12  -2 1005.23 346.325   1 
   2  12  -1 356.371 109.812   3 
  -2  12   1 215.494 79.9229   3 
   2 -12  -1 406.597 283.189   1 
  -2  12   0 577.063 126.465   3 
   2  12   0 652.907 138.401   3 
   2 -12   0 981.875 359.829   1 
  -2  12  -1 405.657 120.583   3 
   2 -12   1 371.424 215.962   1 
   2  12   1 371.306 99.8208   3 
  -2  12  -2 616.381 135.565   3 
   2  12   2 630.368 139.686   3 
   2 -12   2 294.124 285.012   1 
   2  12   3 3730.45 292.188   3 
  -2  12  -3 4014.73 296.031   3 
   2 -12   3 3654.11 635.033   1 
   2 -12   4 494.300 251.083   1 
  -2  12  -4 531.219 130.697   3 
   2  12   4 573.140 127.350   3 
  -2  12  -5 5147.84 337.980   3 
   2  12   5 4990.10 331.907   3 
   2 -12   6 4430.30 688.817   1 
  -2  12  -6 3865.16 297.896   3 
   2 -12   7 1540.51 446.973   1 
  -2  12  -7 1040.45 171.194   3 
  -2  12  -8 627.464 137.888   3 
   2 -12   8 956.056 328.994   1 
  -2  12  -9 2756.66 259.519   3 
   2 -12   9 2054.74 474.151   1 
  -2  12 -10 9105.56 453.972   3 
  -2  12 -11 14287.4 572.299   3 
  -2  12 -12 4116.31 308.825   3 
  -2 -12 -13 985.952 135.647   4 
  -2  12 -13 1214.65 181.504   3 
  -2  12 -14 210.457 102.829   3 
  -2 -12 -14-72.6270 72.5056   4 
  -2  12 -15 3951.97 298.855   3 
  -2 -12 -15 4027.78 272.925   4 
  -2 -12 -16 71.0378 50.2747   4 
  -2  12 -16 136.811 90.6546   3 
  -2  12 -17 5308.00 340.803   3 
  -2 -12 -17 5051.06 304.254   4 
  -2  12 -18 65.7112 74.3962   3 
  -2 -12 -18 49.8142 53.7932   4 
  -2 -12 -19 2477.48 208.910   4 
  -2  12 -19 2169.86 211.621   3 
  -2 -12 -20 1873.82 185.416   4 
  -2  12 -20 1743.33 187.796   3 
  -2 -12 -21 4175.37 262.172   4 
  -2  12 -21 3623.84 255.872   3 
  -2  12 -22 212.548 75.6234   3 
  -2 -12 -22 289.247 80.7916   4 
  -2  12 -23 235.269 71.0501   3 
  -2 -12 -23 235.391 64.3383   4 
  -2  12 -24 185.135 62.7001   3 
  -2 -12 -24 91.6901 54.3691   4 
  -2  12 -25 218.699 60.8791   3 
  -2 -12 -25 123.153 47.1876   4 
   2 -13 -26 42.2704 41.4014   4 
   2 -13 -25 996.900 110.313   4 
   2 -13 -24 773.439 106.528   4 
   2 -13 -23 5.39748 46.4422   4 
   2 -13 -22 1323.98 146.819   4 
   2  13 -21 3412.14 206.687   3 
   2 -13 -21 4045.17 257.518   4 
   2 -13 -20-25.4938 68.2653   4 
   2  13 -20-2.12037 61.0415   3 
   2  13 -19 261.107 81.4770   3 
   2 -13 -19 107.978 68.1320   4 
   2  13 -18 94.7248 62.7630   2 
   2 -13 -18 34.0793 65.0017   4 
   2  13 -18 163.920 79.4484   3 
   2  13 -17 62.2712 69.3029   3 
   2  13 -17 88.4659 58.6922   2 
   2 -13 -17-38.8913 78.3413   4 
   2 -13 -16-67.7701 71.6316   4 
   2  13 -16 39.4294 60.7031   3 
   2  13 -15 1285.50 165.351   3 
   2  13 -14 122.518 78.3177   3 
   2  13 -13 163.250 85.4308   3 
   2  13 -12-142.491 95.2191   3 
   2  13 -11 7278.50 398.985   3 
   2  13 -10 5385.87 349.062   3 
   2  13  -9 510.164 122.986   3 
   2  13  -8 238.470 102.803   3 
   2  13  -7 1062.33 173.397   3 
   2  13  -6 2601.92 256.263   3 
  -2  13   6 2906.66 253.722   3 
  -2  13   5 1031.20 150.147   3 
   2  13  -5 805.219 156.040   3 
   2  13  -4-10.1771 78.9242   3 
  -2  13   4 16.4903 68.6980   3 
  -2  13   3 1417.86 181.983   3 
   2  13  -3 1300.19 189.398   3 
  -2  13   2 8551.20 430.235   3 
   2  13  -2 8266.27 440.168   3 
   2 -13  -2 7625.83 992.246   1 
  -2  13   1-25.5189 75.3014   3 
   2 -13  -1-215.394 215.636   1 
   2  13  -1 6.81115 80.4389   3 
  -2  13   0 10261.6 477.068   3 
   2 -13   0 10229.4 1129.22   1 
   2  13   0 10382.6 488.776   3 
  -2  13  -1 404.031 110.565   3 
   2  13   1 410.493 119.758   3 
   2  13   2 770.202 147.647   3 
   2 -13   2 939.288 358.255   1 
  -2  13  -2 1009.04 159.024   3 
  -2  13  -3-32.3543 91.1506   3 
   2  13   3-63.3997 89.3305   3 
  -2  13  -4 2031.86 218.376   3 
   2  13   4 1867.14 213.232   3 
  -2  13  -5 39.4545 80.2040   3 
  -2  13  -6 185.547 102.169   3 
  -2  13  -7 9.80835 83.3829   3 
  -2  13  -8 3077.26 274.300   3 
  -2  13  -9 307.364 112.519   3 
  -2  13 -10 17630.6 633.058   3 
  -2  13 -11 792.362 155.609   3 
  -2  13 -12 882.464 162.626   3 
  -2 -13 -12 732.022 117.143   4 
  -2 -13 -13 10114.9 416.722   4 
  -2  13 -13 10901.6 492.536   3 
  -2  13 -14 338.274 122.386   3 
  -2 -13 -14 298.533 87.6071   4 
  -2 -13 -15 282.416 88.8710   4 
  -2  13 -15 289.195 111.840   3 
  -2 -13 -16 48.4671 55.3405   4 
  -2  13 -16 211.159 90.6742   3 
  -2 -13 -17 123.845 60.9412   4 
  -2  13 -17 370.205 113.146   3 
  -2  13 -18 677.901 131.369   3 
  -2 -13 -18 641.767 109.497   4 
  -2 -13 -19 5066.37 269.701   4 
  -2  13 -19 4882.92 298.323   3 
  -2  13 -20 153.126 75.7014   3 
  -2  13 -21 84.4380 59.7745   3 
  -2  13 -22 50.3410 51.8970   3 
  -2  13 -23-22.5447 46.0347   3 
  -2  13 -24 261.313 56.8153   3 
   2 -14 -23 1157.69 111.259   4 
   2 -14 -22 15.1546 40.6667   4 
   2 -14 -21 25.3399 53.7655   4 
   2  14 -20 48.4300 46.9782   3 
   2 -14 -20 57.1710 57.1517   4 
   2 -14 -19 975.515 125.563   4 
   2  14 -19 999.758 120.199   3 
   2  14 -18-49.5514 48.4722   2 
   2  14 -18-16.3393 50.2528   3 
   2 -14 -18-12.0006 52.2919   4 
   2  14 -17 305.882 87.6512   3 
   2  14 -17 181.190 63.0159   2 
   2 -14 -17 340.409 90.1106   4 
   2  14 -16 412.001 98.3635   2 
   2 -14 -16 542.405 113.682   4 
   2  14 -16 376.271 89.7643   3 
   2 -14 -15 815.500 133.698   4 
   2  14 -15 696.523 123.107   3 
   2  14 -14-16.0214 72.3278   3 
   2  14 -13 7225.74 373.626   3 
   2  14 -12 2565.35 236.515   3 
   2  14 -11 1560.91 189.219   3 
   2  14 -10 242.042 97.5306   3 
   2  14  -9 1280.92 181.369   3 
   2  14  -8 376.911 115.210   3 
   2  14  -7 138.203 87.7413   3 
   2  14  -6 243.295 98.5430   3 
   2  14  -5 53.6959 84.5161   3 
  -2  14   5 119.822 76.1969   3 
  -2  14   4 3820.70 290.553   3 
   2  14  -4 3456.14 291.979   3 
   2  14  -3 957.753 164.091   3 
  -2  14   3 1121.54 164.360   3 
   2  14  -2 4687.26 337.533   3 
  -2  14   2 4523.95 319.564   3 
  -2  14   1 5774.75 365.897   3 
   2  14  -1 5765.34 371.490   3 
   2  14   0 4177.96 318.649   3 
  -2  14   0 4050.82 307.914   3 
   2  14   1 5117.13 351.604   3 
  -2  14  -1 5189.27 348.385   3 
   2  14   2 2418.26 247.272   3 
  -2  14  -2 2305.60 241.088   3 
  -2  14  -3 2984.05 266.127   3 
  -2  14  -4 200.670 100.266   3 
  -2  14  -5 2278.69 237.419   3 
  -2  14  -6 1212.85 180.225   3 
   2  14   6 1145.94 164.161   2 
  -2  14  -7 714.389 141.440   3 
   2  14   7 856.748 138.681   2 
  -2  14  -8 4351.21 318.703   3 
  -2  14  -9 2184.88 231.147   3 
  -2  14 -10 383.653 121.964   3 
  -2  14 -11 720.505 141.719   3 
  -2  14 -12 1026.89 170.012   3 
  -2  14 -13 2.27063 74.2759   3 
  -2  14 -14 2591.31 233.301   3 
  -2  14 -15 1160.82 162.621   3 
  -2  14 -16 27.4309 73.1416   3 
  -2  14 -17 21.4530 60.3376   3 
  -2  14 -18 534.196 105.467   3 
  -2  14 -19 73.5628 53.1897   3 
  -2  14 -20 91.0269 58.7743   3 
  -2  14 -21 2598.61 177.478   3 
  -2  14 -22 473.933 75.7037   3 
  -2  14 -23 42.2824 31.1423   3 
   2 -15 -20 863.134 96.7605   4 
   2 -15 -19 1283.00 125.192   4 
   2  15 -19 1142.70 105.649   3 
   2  15 -18 496.497 79.1719   3 
   2 -15 -18 407.001 76.0577   4 
   2  15 -17 611.696 91.6720   2 
   2 -15 -17 794.013 109.292   4 
   2  15 -16 658.799 104.600   2 
   2  15 -16 860.676 114.173   3 
   2 -15 -16 984.199 122.732   4 
   2 -15 -15 243.170 78.8631   4 
   2  15 -15 218.041 73.2754   2 
   2  15 -15 239.734 78.5358   3 
   2  15 -14 2452.63 211.248   2 
   2 -15 -14 2656.13 204.591   4 
   2  15 -14 2507.82 204.600   3 
   2  15 -13 1803.97 188.119   2 
   2  15 -13 2156.00 196.634   3 
   2 -15 -13 2222.26 197.069   4 
   2  15 -12 5860.03 325.746   3 
   2  15 -11 1843.18 196.613   3 
   2  15 -10 7373.30 380.518   3 
   2  15  -9 3047.26 253.247   3 
   2  15  -8 124.428 93.4116   3 
   2  15  -7 776.690 148.600   3 
   2  15  -6-18.8026 81.1982   3 
   2  15  -5 4894.79 334.837   3 
   2  15  -4 1561.22 196.924   3 
   2  15  -3-15.7955 92.4962   3 
  -2  15   3 29.4469 67.6730   3 
   2  15  -2 1687.83 208.624   3 
  -2  15   2 1694.78 199.040   3 
  -2  15   1 5213.13 339.181   3 
   2  15  -1 5025.16 343.096   3 
  -2  15   0 5062.13 333.854   3 
   2  15   0 5615.78 357.167   3 
  -2  15  -1 6040.41 363.587   3 
  -2  15  -2 602.643 135.395   3 
  -2  15  -3 1413.69 188.126   3 
   2  15   4-69.9279 69.7408   2 
  -2  15  -4 47.6510 82.7159   3 
  -2  15  -5 116.440 72.9617   3 
   2  15   5-15.2619 80.2702   2 
   2  15   6 4773.40 301.292   2 
  -2  15  -6 5466.57 341.478   3 
   2  15   7 392.235 94.8689   2 
  -2  15  -7 531.711 122.872   3 
  -2  15  -8 60.8572 89.9129   3 
  -2  15  -9 1734.54 202.429   3 
  -2  15 -10 1119.79 170.625   3 
  -2  15 -11 1052.87 156.067   3 
  -2  15 -12 770.833 134.923   3 
  -2  15 -13-100.115 81.6880   3 
  -2  15 -14 54.4569 69.4415   3 
  -2  15 -15 355.452 93.2874   3 
  -2  15 -16 5241.40 280.536   3 
  -2  15 -17 56.3911 57.5595   3 
  -2  15 -18 26.7760 27.1734   2 
  -2  15 -18 392.696 83.6614   3 
  -2  15 -19 135.654 55.2998   3 
  -2  15 -20 318.718 67.2496   3 
  -2  15 -21 304.869 58.4948   3 
   2 -16 -17 193.306 44.9058   4 
   2  16 -17 100.340 38.1720   2 
   2 -16 -16 179.917 51.5349   4 
   2  16 -16 173.398 54.7459   3 
   2  16 -16 114.867 46.5322   2 
   2  16 -15 120.906 52.2830   2 
   2  16 -15 332.446 71.6128   3 
   2 -16 -15 289.776 64.0299   4 
   2  16 -14 14.6683 50.3184   2 
   2  16 -14-22.1856 52.3106   3 
   2 -16 -14 109.372 55.7048   4 
   2  16 -13 1462.21 153.124   2 
   2 -16 -13 1497.96 137.420   4 
   2  16 -13 1565.81 152.831   3 
   2 -16 -12 2601.90 182.977   4 
   2  16 -12 2414.09 202.972   2 
   2  16 -12 2628.55 197.637   3 
   2  16 -11 496.353 104.876   2 
   2 -16 -11 461.465 93.6151   4 
   2  16 -11 425.204 96.8404   3 
   2  16 -10 296.632 94.9477   2 
   2  16 -10 249.417 85.6851   3 
   2  16  -9 2178.03 195.986   3 
   2  16  -9 2163.29 204.448   2 
   2  16  -8 349.038 98.4122   3 
   2  16  -8 353.932 102.288   2 
   2  16  -7 3972.53 271.046   3 
   2  16  -7 4086.78 287.821   2 
   2  16  -6 1358.84 167.551   3 
   2  16  -5 2819.02 238.907   3 
   2  16  -4 748.812 136.307   3 
   2  16  -3 4477.27 299.888   3 
   2  16  -2 4647.35 311.467   2 
   2  16  -1 334.096 107.526   2 
  -2  16   1 350.361 103.974   3 
  -2  16   0 1884.74 197.294   3 
   2  16   0 1907.36 200.277   2 
  -2  16  -1 120.697 79.7681   3 
   2  16   1 4.97111 67.8144   2 
   2  16   2-80.1841 80.1316   2 
  -2  16  -2-30.7552 75.5063   3 
   2  16   3 301.546 94.3017   2 
  -2  16  -3 145.428 82.4315   3 
   2  16   4 3100.72 233.344   2 
  -2  16  -4 3028.60 244.738   3 
  -2  16  -5 327.478 100.789   3 
   2  16   5 362.661 84.9546   2 
   2  16   6 104.101 66.3084   2 
  -2  16  -6 184.905 96.2906   3 
  -2  16  -7 335.077 103.710   3 
  -2  16  -8 5056.90 298.419   3 
  -2  16  -9 1954.86 192.371   3 
  -2  16 -10 1065.75 146.209   3 
  -2  16 -11 342.213 84.4255   3 
  -2  16 -12 57.4715 60.3728   3 
  -2  16 -13 287.704 80.6131   3 
  -2  16 -14 2142.06 174.378   3 
  -2  16 -15 766.381 97.5846   2 
  -2  16 -15 957.946 116.177   3 
  -2  16 -16 79.8984 40.4487   2 
  -2  16 -16 116.939 50.5785   3 
  -2  16 -17 73.6977 45.8389   3 
  -2  16 -18 383.826 64.3177   3 
   2  17 -14 409.287 65.7055   2 
   2  17 -13 1392.14 122.758   2 
   2  17 -12 983.641 113.344   2 
   2 -17 -11 147.512 41.6500   4 
   2  17 -11 150.980 64.9360   2 
   2  17 -10 1388.72 142.367   2 
   2 -17 -10 1186.47 105.601   4 
   2 -17  -9 13.7365 35.1141   4 
   2  17  -9-57.4755 61.0592   2 
   2  17  -8 845.652 122.164   2 
   2  17  -7 414.097 93.7091   2 
   2  17  -6 2382.98 200.302   2 
   2  17  -5 1182.83 148.350   2 
  -2  17   5 1150.16 120.075   2 
   2  17  -4 1376.78 158.284   2 
  -2  17   4 1267.72 132.134   2 
  -2  17   3 229.612 73.6840   2 
   2  17  -3 279.976 88.0584   2 
   2  17  -2 594.232 113.114   2 
   2  17  -1 122.928 69.5513   2 
   2  17   0 195.827 75.0333   2 
   2  17   1 753.770 118.950   2 
   2  17   2 288.538 79.1860   2 
   2  17   3 575.100 98.6757   2 
  -2  17  -3 808.442 122.985   3 
   2  17   4-53.4669 45.9833   2 
  -2  17  -4 1.65496 59.0995   3 
   2  17   5 3908.52 213.405   2 
  -2  17  -5 4739.05 266.503   3 
  -2  17  -6 5230.09 276.651   3 
  -2  17  -7 152.671 72.0257   3 
  -2  17  -8 406.540 90.9442   3 
  -2  17  -9 44.8944 53.4526   3 
  -2  17 -10 843.820 115.600   3 
  -2  17 -11 1934.07 155.128   3 
  -2  17 -12 895.348 105.924   3 
  -2  17 -12 906.023 108.363   2 
  -2  17 -13 66.7558 42.2537   2 
  -2  17 -13 155.684 53.0912   3 
  -2  17 -14 431.638 66.2683   2 
  -2  17 -14 491.683 75.1858   3 
  -2  17 -15-11.1586 32.2841   3 
   2  18 -10-81.5857 39.9678   2 
   2  18  -9 39.5183 35.1754   2 
   2  18  -8 300.340 64.9573   2 
   2  18  -7 139.602 51.1142   2 
   2  18  -6-32.7049 39.9111   2 
   2  18  -5 60.7485 43.1026   2 
   2  18  -4-99.3696 50.7190   2 
   2  18  -3-37.3044 48.3565   2 
   2  18  -2 133.363 55.6900   2 
  -2  18   2-2.40478 37.2144   2 
  -2  18   1 22.1788 36.4279   2 
   2  18  -1 3.05302 41.3805   2 
  -2  18   0 924.237 102.259   2 
   2  18   0 811.466 98.6625   2 
  -2  18  -1 147.506 54.8439   2 
   2  18   1-6.54817 35.6457   2 
  -2  18  -2 706.322 95.5292   2 
   2  18   2 469.109 77.0783   2 
  -2  18  -3 270.033 58.9614   2 
  -2  18  -4-27.4672 47.9077   2 
  -2  18  -5 22.0073 45.8480   2 
  -2  18  -6-61.2402 50.4327   2 
  -2  18  -7 500.481 75.8037   2 
  -2  18  -8 130.199 48.4608   2 
  -2  18  -9 7.30574 32.8531   2 
   3   0 -37 39.4965 46.0708   4 
   3   0 -36 978.501 123.860   4 
   3   0 -35-96.4311 61.3352   4 
   3   0 -34 71.1722 66.4313   4 
   3   0 -34 263.747 83.2959   5 
   3   0 -33-10.3572 78.7783   4 
   3   0 -33 7.36293 69.7335   5 
   3   0 -32 2936.55 243.537   5 
   3   0 -32 3135.08 275.715   4 
   3   0 -31-104.012 117.729   4 
   3   0 -31 67.4147 76.2208   5 
   3   0 -30 333.997 124.235   4 
   3   0 -30 329.556 112.326   5 
   3   0 -29-37.3896 108.320   4 
   3   0 -29 59.7078 78.3698   5 
   3   0 -28 6.32850 81.9813   5 
   3   0 -28 153.233 118.299   4 
   3   0 -27 74.2985 88.0198   5 
   3   0 -27 89.3830 106.981   4 
   3   0 -26 266.311 109.742   4 
   3   0 -26 338.730 100.756   5 
   3   0 -25-41.6319 84.0421   5 
   3   0 -25 133.026 90.7016   4 
   3   0 -24 451.783 121.984   4 
   3   0 -24 841.075 347.266   6 
   3   0 -24 423.092 109.126   5 
   3   0 -23-70.4295 301.037   6 
   3   0 -23-23.1696 72.3656   5 
   3   0 -23 21.5032 70.2765   4 
   3   0 -22 7014.73 885.198   6 
   3   0 -22 6516.97 356.207   5 
   3   0 -22 6784.53 384.107   4 
   3   0 -21-5.14636 58.0124   5 
   3   0 -21 123.947 230.296   6 
   3   0 -21 111.190 82.8508   4 
   3   0 -20 19984.7 1384.31   6 
   3   0 -19-186.872 175.117   6 
   3   0 -18 1183.62 338.930   6 
   3   0 -17-59.3139 177.899   6 
   3   0 -16 2110.52 400.106   6 
   3   0 -15-60.0291 139.082   6 
   3   0 -14 101300. 2416.46   6 
   3   0 -13-18.4891 135.303   6 
   3   0 -12 18039.9 933.960   6 
   3   0 -11-21.5091 126.557   6 
   3   0 -10 134.301 118.778   6 
   3   0  -9 36.7202 99.3285   6 
   3   0  -8 4706.04 139.533   1 
   3   0  -8 5574.14 416.538   6 
   3   0  -7-44.0509 107.680   6 
   3   0  -7 11.1014 26.0178   1 
   3   0  -6 173228. 1205.25   1 
   3   0  -6 162848. 1953.26   6 
   3   0  -5 138.849 96.4157   6 
   3   0  -5 67.0390 43.9353   1 
   3   0  -4 712.801 98.3511   1 
   3   0  -4 674.496 133.331   6 
   3   0  -3 26.2875 48.5244   1 
   3   0  -3-13.0710 67.4268   6 
   3   0  -2 122845. 1149.71   6 
   3   0  -1 5.53396 33.1388   6 
   3   0   0 25216.4 345.687   6 
  -3   0  -3 46.1737 19.9359   6 
  -3   0  -4 32967.4 490.600   6 
  -3   0  -5 91.9925 50.3877   6 
  -3   0  -6 292292. 2017.82   6 
  -3   0  -7 40.8146 60.6288   6 
  -3   0  -8 9886.40 452.010   6 
  -3   0  -9 16.1832 79.4813   6 
   3   0  10 279931. 2738.03   1 
  -3   0 -10 271643. 2740.43   6 
  -3   0 -11 23.6236 88.5027   6 
   3   0  11 2.09184 69.2456   1 
   3   0  12 3498.40 315.354   1 
  -3   0 -12 3360.75 354.268   6 
   3   0  13-6.00345 50.6169   1 
  -3   0 -13 35.9256 106.309   6 
  -3   0 -14 43349.8 1390.23   6 
   3   0  14 43223.8 1128.42   1 
  -3   0 -15-94.8763 147.294   6 
  -3   0 -16 4276.71 470.384   6 
  -3   0 -17-150.339 129.073   6 
  -3   0 -18 26216.6 1308.91   6 
  -3   0 -19 29.9169 89.2230   6 
  -3   0 -20 351.557 183.997   6 
  -3   0 -20 594.737 111.268   5 
  -3   0 -20 713.791 128.627   4 
  -3   0 -21-43.4178 122.679   6 
  -3   0 -21-54.7444 71.9433   4 
  -3   0 -21 101.476 66.2842   5 
  -3   0 -22 7496.64 389.245   5 
  -3   0 -22 6313.48 383.590   4 
  -3   0 -22 6569.97 751.613   6 
  -3   0 -23 128.071 99.2255   4 
  -3   0 -23 63.1518 74.9829   5 
  -3   0 -24 5683.98 379.301   4 
  -3   0 -24 6197.64 371.053   5 
  -3   0 -25 183.790 103.241   5 
  -3   0 -25-12.5952 92.0856   4 
  -3   0 -26 15590.2 639.499   4 
  -3   0 -26 15102.9 591.318   5 
  -3   0 -27-199.912 127.834   4 
  -3   0 -27 69.6912 99.1879   5 
  -3   0 -28 102.870 115.521   4 
  -3   0 -29-47.2963 95.7974   4 
  -3   0 -30-157.436 118.460   4 
  -3   0 -31 89.2600 92.7156   4 
  -3   0 -32 3248.07 273.166   4 
  -3   0 -33 103.261 92.4056   4 
  -3   0 -34 2283.51 199.795   4 
  -3   0 -35 60.5215 62.4911   4 
  -3   0 -36 179.425 59.9407   4 
   3  -1 -37 9.53129 36.2120   4 
   3   1 -37 53.9987 41.8159   4 
   3  -1 -36 111.323 58.3212   4 
   3   1 -36 13.0690 48.4384   4 
   3   1 -35 828.702 125.817   4 
   3  -1 -35 815.049 128.116   4 
   3  -1 -34 4637.09 301.299   4 
   3  -1 -34 5025.38 285.732   5 
   3   1 -34 4426.41 293.114   4 
   3  -1 -33 61.6206 65.9754   5 
   3   1 -33-32.7992 63.7072   5 
   3   1 -33-5.90692 77.4919   4 
   3  -1 -33-22.9565 77.9724   4 
   3   1 -32 2887.79 233.295   5 
   3  -1 -32 2743.09 260.882   4 
   3   1 -32 2843.41 260.043   4 
   3  -1 -32 2994.55 250.676   5 
   3  -1 -31 64.9819 80.0296   5 
   3   1 -31-109.174 111.376   4 
   3  -1 -31-12.5688 103.687   4 
   3   1 -31 55.6843 78.0011   5 
   3   1 -30 8568.07 420.913   5 
   3  -1 -30 8698.41 441.084   5 
   3  -1 -30 8968.29 483.950   4 
   3   1 -30 9438.31 495.253   4 
   3   1 -29 44.4950 80.3006   5 
   3   1 -29-46.0005 101.340   4 
   3  -1 -29 41.6368 94.5277   4 
   3  -1 -29 89.6476 99.3930   5 
   3  -1 -28 107.730 103.963   4 
   3   1 -28-59.3569 102.209   4 
   3  -1 -28-10.3233 86.7956   5 
   3   1 -28 127.749 78.6517   5 
   3   1 -27 3583.49 321.939   4 
   3  -1 -27 3669.95 320.631   4 
   3   1 -27 3451.14 282.040   5 
   3  -1 -27 3615.38 293.442   5 
   3   1 -26 18.2900 72.5835   5 
   3   1 -26-31.0510 95.4631   4 
   3  -1 -26 57.7710 102.906   4 
   3  -1 -26 70.3445 74.1605   5 
   3  -1 -25 8316.46 436.706   5 
   3  -1 -25 7781.47 993.722   6 
   3  -1 -25 8961.39 476.141   4 
   3   1 -25 8807.55 479.432   4 
   3   1 -25 8592.27 430.751   5 
   3   1 -24 1807.84 215.895   4 
   3  -1 -24 1617.66 194.791   5 
   3   1 -24 1877.91 203.614   5 
   3  -1 -24 2172.43 235.857   4 
   3  -1 -24 1301.44 429.006   6 
   3  -1 -23 4297.08 301.096   5 
   3   1 -23 4211.63 293.163   5 
   3   1 -23 4368.16 326.651   4 
   3  -1 -23 4591.89 331.894   4 
   3   1 -23 3620.94 667.460   6 
   3  -1 -23 4130.01 713.745   6 
   3  -1 -22 1685.91 197.875   4 
   3  -1 -22 1162.63 363.752   6 
   3   1 -22 1474.30 187.906   4 
   3  -1 -22 1670.36 190.745   5 
   3   1 -22 1822.50 188.963   5 
   3   1 -22 1483.17 388.116   6 
   3  -1 -21 399.456 265.329   6 
   3  -1 -21 349.470 91.0577   5 
   3   1 -21 286.957 101.401   4 
   3   1 -21 126.197 247.896   6 
   3  -1 -21 323.918 96.8286   4 
   3   1 -21 205.528 65.7249   5 
   3   1 -20 2153.42 478.117   6 
   3  -1 -20 1855.98 432.030   6 
   3   1 -19 4287.25 630.136   6 
   3  -1 -19 4304.18 642.569   6 
   3   1 -18 11120.0 966.944   6 
   3  -1 -18 12923.1 1028.75   6 
   3  -1 -17-57.6394 149.534   6 
   3   1 -17 177.217 144.197   6 
   3  -1 -16 28811.1 1416.75   6 
   3   1 -16 28252.9 1420.44   6 
   3   1 -15 331.015 215.001   6 
   3  -1 -15 348.910 213.982   6 
   3   1 -14 733.745 256.247   6 
   3  -1 -14 862.831 298.909   6 
   3   1 -13 22575.7 1115.76   6 
   3  -1 -13 22487.6 1094.82   6 
   3  -1 -12 103.329 123.745   6 
   3   1 -12 195.775 140.157   6 
   3   1 -11 74068.2 1822.80   6 
   3  -1 -11 73956.6 1790.67   6 
   3  -1 -10 1826.71 285.575   6 
   3  -1 -10 2088.49 132.574   1 
   3   1 -10 2188.88 316.362   6 
   3  -1  -9 78679.0 1675.81   6 
   3   1  -9 77046.2 1670.35   6 
   3  -1  -9 76513.8 866.075   1 
   3  -1  -8 11118.5 353.645   1 
   3   1  -8 11366.7 611.015   6 
   3  -1  -8 11422.7 606.376   6 
   3   1  -7 7183.38 467.377   6 
   3   1  -7 6910.14 207.890   1 
   3  -1  -7 7871.26 476.127   6 
   3  -1  -7 8016.75 315.038   1 
   3   1  -6 262462. 2588.13   6 
   3  -1  -6 262841. 2533.39   6 
   3  -1  -6 263588. 1888.01   1 
   3   1  -5 4855.48 341.662   6 
   3  -1  -5 5144.38 267.999   1 
   3  -1  -5 5036.41 330.099   6 
   3  -1  -4 156700. 1683.57   6 
   3  -1  -4 154211. 1475.62   1 
   3  -1  -3 100002. 1229.56   6 
   3   1  -3 98942.4 1290.88   6 
   3  -1  -3 100541. 1200.18   1 
   3  -1  -2 2194.31 182.971   1 
   3  -1  -2 2352.07 173.972   6 
   3  -1  -1 6527.57 312.702   1 
   3  -1   0 98239.2 1249.76   1 
   3  -1   1 31511.6 728.810   1 
   3  -1   2 15202.3 519.513   1 
   3  -1   3 144792. 1632.57   1 
   3  -1   4 190354. 1919.63   1 
   3  -1   5 92592.4 1369.22   1 
  -3  -1  -5 90659.9 1140.53   6 
  -3   1  -6 265333. 1996.92   6 
   3  -1   6 262324. 2358.67   1 
  -3  -1  -7 1734.31 188.867   6 
  -3   1  -7 1628.96 180.490   6 
   3  -1   7 1665.93 204.048   1 
   3  -1   8 71726.0 1301.54   1 
  -3  -1  -8 71658.9 1277.04   6 
  -3   1  -8 71779.1 1247.05   6 
   3  -1   9 24189.4 774.076   1 
  -3  -1  -9 24736.0 802.477   6 
  -3   1  -9 24461.7 787.188   6 
  -3  -1 -10 25688.5 869.679   6 
  -3   1 -10 26200.6 863.507   6 
   3  -1  10 26203.1 821.963   1 
  -3  -1 -11 72221.2 1541.18   6 
  -3   1 -11 73038.9 1529.74   6 
   3  -1  11 72108.7 1377.87   1 
   3  -1  12 29417.7 890.497   1 
  -3   1 -12 28233.7 1013.67   6 
  -3  -1 -12 27616.0 1016.09   6 
   3  -1  13-6.37546 63.8135   1 
  -3  -1 -13 19.1856 94.1585   6 
  -3   1 -13 84.8747 111.092   6 
   3  -1  14 21727.5 785.530   1 
  -3   1 -14 21505.1 976.437   6 
  -3  -1 -14 20698.6 966.731   6 
  -3   1 -15 8726.08 654.035   6 
   3   1  15 8601.32 544.060   1 
  -3  -1 -15 8692.11 656.471   6 
  -3   1 -16 1052.79 243.085   6 
  -3  -1 -16 757.484 247.823   6 
  -3   1 -17 100.255 100.561   6 
  -3  -1 -17-47.2110 99.6301   6 
  -3   1 -18 4393.35 533.047   6 
  -3  -1 -18 4546.86 548.714   6 
  -3  -1 -19 5234.57 617.838   6 
  -3  -1 -20 289.878 83.1354   5 
  -3   1 -20 423.747 99.7076   5 
  -3  -1 -20 313.913 82.8033   4 
  -3   1 -20 450.074 116.967   4 
  -3   1 -21 700.036 122.808   5 
  -3  -1 -21 486.479 108.646   5 
  -3  -1 -21 813.413 295.861   6 
  -3   1 -21 635.171 129.901   4 
  -3  -1 -21 739.348 134.467   4 
  -3  -1 -22 576.373 138.281   5 
  -3  -1 -22 351.161 111.491   4 
  -3   1 -22 174.698 72.1669   3 
  -3   1 -22 460.706 109.138   5 
  -3   1 -22 313.158 105.129   4 
  -3  -1 -22 463.928 221.632   6 
  -3  -1 -23 18689.2 631.712   5 
  -3   1 -23 18179.9 663.359   4 
  -3  -1 -23 18217.1 649.880   4 
  -3   1 -23 17984.5 609.558   5 
  -3   1 -24 7893.67 414.896   5 
  -3   1 -24 7526.92 442.053   4 
  -3  -1 -24 7350.48 410.792   5 
  -3  -1 -24 7637.99 432.178   4 
  -3   1 -25 53.1383 96.0733   4 
  -3  -1 -25 150.525 104.535   5 
  -3   1 -25 275.141 109.580   5 
  -3  -1 -25 96.1445 92.1517   4 
  -3  -1 -26 1244.92 191.023   4 
  -3  -1 -26 1343.15 196.815   5 
  -3   1 -26 1103.18 191.250   4 
  -3   1 -26 1602.22 205.403   5 
  -3  -1 -27 3146.18 282.328   5 
  -3  -1 -27 3016.42 290.211   4 
  -3   1 -27 2826.59 283.569   4 
  -3   1 -28 193.627 106.659   4 
  -3  -1 -28 204.677 112.329   5 
  -3  -1 -28 198.914 114.868   4 
  -3   1 -29 160.572 100.636   4 
  -3  -1 -29 44.7268 91.8416   4 
  -3  -1 -30-46.0137 92.4447   4 
  -3   1 -30 92.3864 90.5263   4 
  -3  -1 -31-16.2521 104.738   4 
  -3   1 -31 17.4999 88.4111   4 
  -3  -1 -32 189.515 94.1742   4 
  -3   1 -32 286.652 118.051   4 
  -3  -1 -33 408.003 110.356   4 
  -3   1 -33 200.465 87.8750   4 
  -3   1 -34 31.5116 80.3873   4 
  -3  -1 -34 28.3606 71.8979   4 
  -3   1 -35 1790.89 166.933   4 
  -3  -1 -35 1912.12 169.186   4 
  -3  -1 -36 241.121 68.7723   4 
  -3   1 -36 158.856 61.1376   4 
   3  -2 -37 84.3247 45.8001   4 
   3  -2 -36-21.3190 52.4171   4 
   3   2 -36 78.4219 59.0504   4 
   3  -2 -35 1130.92 142.103   4 
   3   2 -35 1095.82 137.323   4 
   3  -2 -35 1248.14 138.465   5 
   3  -2 -34 827.169 136.462   4 
   3  -2 -34 678.023 122.427   5 
   3   2 -34 665.414 126.080   4 
   3  -2 -33 59.3958 63.9881   5 
   3   2 -33 30.6790 79.1972   4 
   3  -2 -32 52.7246 86.5319   4 
   3   2 -32 87.8639 77.8844   5 
   3   2 -32 179.828 90.7443   4 
   3  -2 -32 253.695 98.0613   5 
   3  -2 -31 8126.08 450.500   4 
   3   2 -31 7433.23 429.254   4 
   3  -2 -31 7678.75 405.702   5 
   3   2 -31 7042.98 363.159   5 
   3   2 -30 551.259 153.094   4 
   3  -2 -30 928.219 166.118   5 
   3   2 -30 679.789 140.837   5 
   3  -2 -30 816.940 162.374   4 
   3   2 -29 5652.77 392.275   4 
   3  -2 -29 5877.53 373.333   5 
   3  -2 -29 5726.71 393.107   4 
   3   2 -29 5355.64 327.501   5 
   3  -2 -28 731.575 160.354   4 
   3   2 -28 708.961 165.438   4 
   3  -2 -28 702.632 148.762   5 
   3   2 -28 862.468 148.030   5 
   3  -2 -27 1428.33 196.826   5 
   3   2 -27 1477.99 183.611   5 
   3   2 -27 1303.28 202.574   4 
   3  -2 -27 1453.60 210.661   4 
   3  -2 -26 4603.35 330.661   5 
   3  -2 -26 5057.88 368.237   4 
   3   2 -26 4280.15 339.949   4 
   3  -2 -26 4314.42 760.242   6 
   3   2 -26 4632.29 314.460   5 
   3  -2 -25 1426.94 209.112   4 
   3  -2 -25 778.587 327.051   6 
   3   2 -25 1463.20 181.180   5 
   3   2 -25 1281.03 193.609   4 
   3  -2 -25 1401.76 184.533   5 
   3  -2 -24 12.3696 71.5248   5 
   3   2 -24 145.607 89.6663   4 
   3   2 -24 173.662 74.7639   5 
   3  -2 -24 336.431 246.063   6 
   3  -2 -24 159.582 97.7918   4 
   3  -2 -23 22.6517 67.4536   4 
   3  -2 -23 46.4268 85.6829   5 
   3   2 -23 86.2007 70.3332   4 
   3   2 -23 62.6998 51.4385   5 
   3  -2 -22 4831.48 739.088   6 
   3   2 -22 4780.07 332.513   4 
   3  -2 -22 4637.82 311.837   5 
   3  -2 -22 4905.41 333.443   4 
   3   2 -22 4570.41 292.733   5 
   3   2 -21 3813.64 260.413   5 
   3  -2 -21 4096.93 655.765   6 
   3   2 -21 4155.59 301.764   4 
   3  -2 -21 3939.58 289.291   4 
   3  -2 -21 3849.93 275.568   5 
   3  -2 -20 4549.47 689.926   6 
   3  -2 -20 4704.74 293.909   5 
   3  -2 -20 4285.60 287.193   4 
   3  -2 -19 7254.61 813.578   6 
   3   2 -19 7779.06 840.229   6 
   3   2 -18 2254.80 434.174   6 
   3  -2 -18 2436.21 453.950   6 
   3  -2 -17 3656.77 562.160   6 
   3   2 -17 3978.70 567.561   6 
   3  -2 -16 1574.67 371.326   6 
   3   2 -16 1753.09 394.502   6 
   3  -2 -15 3.68542 125.460   6 
   3   2 -15 133.197 164.510   6 
   3   2 -14-53.7682 150.446   6 
   3  -2 -14 241.164 200.939   6 
   3  -2 -13-97.2238 174.805   6 
   3   2 -13-53.5596 192.561   6 
   3  -2 -12 778.456 226.932   6 
   3   2 -12 461.812 204.706   6 
   3  -2 -11 5192.78 294.042   1 
   3  -2 -11 5413.05 506.560   6 
   3   2 -11 4883.96 502.618   6 
   3  -2 -10 129.758 148.353   6 
   3   2 -10 183.931 143.233   6 
   3  -2 -10 101.708 65.7134   1 
   3   2  -9 52598.9 1447.52   6 
   3  -2  -9 53410.5 967.113   1 
   3  -2  -9 55056.7 1432.77   6 
   3   2  -8 9273.41 590.626   6 
   3  -2  -8 9614.04 575.959   6 
   3  -2  -8 8690.33 400.910   1 
   3   2  -7 10061.6 573.329   6 
   3  -2  -7 10935.6 582.124   6 
   3  -2  -7 10847.5 453.593   1 
   3  -2  -6 41431.8 893.398   1 
   3  -2  -6 41490.5 1068.55   6 
   3  -2  -5 50308.9 1001.33   1 
   3  -2  -4 6218.13 354.037   1 
   3  -2  -3 9141.50 427.611   1 
   3  -2  -2 3032.19 253.682   1 
   3  -2  -1 348744. 2628.50   1 
   3  -2   0 83555.5 1297.44   1 
   3  -2   1 84187.3 1319.35   1 
   3  -2   2 24595.3 725.289   1 
   3  -2   3 31375.0 827.712   1 
   3  -2   4 110366. 1568.04   1 
   3  -2   5 13647.6 565.232   1 
   3  -2   6 18455.2 666.854   1 
   3  -2   7 42750.5 1031.48   1 
  -3  -2  -8 17157.6 685.888   6 
   3  -2   8 17238.1 671.610   1 
  -3  -2  -9 17314.6 723.977   6 
   3  -2   9 18137.8 694.819   1 
   3  -2  10 12970.5 600.088   1 
  -3  -2 -10 12103.0 632.872   6 
  -3  -2 -11 15959.1 767.986   6 
   3  -2  11 16090.0 675.013   1 
  -3  -2 -12 5058.99 463.851   6 
   3  -2  12 5683.90 411.153   1 
  -3  -2 -13 84304.9 1939.39   6 
   3  -2  13 88897.0 1628.71   1 
  -3  -2 -14 5521.18 522.007   6 
   3  -2  14 5903.98 424.665   1 
  -3  -2 -15 33346.7 1315.56   6 
  -3  -2 -16 368.270 191.267   6 
  -3  -2 -17 211.317 179.468   6 
  -3  -2 -18 13313.2 947.167   6 
  -3  -2 -19 325.913 167.579   6 
  -3  -2 -20 278.629 88.1664   5 
  -3   2 -20 197.636 74.8112   4 
  -3   2 -20 252.495 87.1195   5 
  -3  -2 -20 192.226 73.0620   4 
  -3  -2 -20 180.738 156.492   6 
  -3   2 -21 3300.90 253.079   3 
  -3   2 -21 3630.31 287.287   4 
  -3   2 -21 3597.21 265.520   5 
  -3  -2 -21 3403.60 262.223   5 
  -3  -2 -21 3422.62 544.994   6 
  -3  -2 -21 3341.71 266.184   4 
  -3   2 -22 177.095 88.8346   3 
  -3  -2 -22 63.8250 75.8284   5 
  -3  -2 -22 110.063 75.8596   4 
  -3   2 -22-43.9293 96.2224   4 
  -3   2 -22 8.48696 66.6660   5 
  -3  -2 -22 263.836 180.574   6 
  -3   2 -23 1448.76 184.740   5 
  -3   2 -23 1629.21 212.715   4 
  -3  -2 -23 1716.62 205.675   4 
  -3  -2 -23 1510.80 194.363   5 
  -3   2 -23 1248.77 160.781   3 
  -3   2 -24 182.003 91.1957   5 
  -3  -2 -24 370.233 118.222   4 
  -3  -2 -24 168.705 85.9921   5 
  -3   2 -24 283.432 105.403   4 
  -3   2 -25 2820.33 255.695   5 
  -3   2 -25 2701.26 271.546   4 
  -3  -2 -25 2611.31 256.914   5 
  -3  -2 -25 2945.34 280.043   4 
  -3   2 -26 346.776 118.885   4 
  -3  -2 -26 305.986 120.323   4 
  -3  -2 -26 476.088 137.769   5 
  -3  -2 -27 8840.50 479.828   4 
  -3   2 -27 8282.42 478.917   4 
  -3  -2 -27 8556.04 453.006   5 
  -3  -2 -28 86.6202 98.0708   5 
  -3  -2 -28-38.6148 113.177   4 
  -3   2 -28 124.401 89.9442   4 
  -3   2 -29-22.3851 93.1061   4 
  -3  -2 -29-78.9449 102.996   4 
  -3  -2 -30 1550.63 207.306   4 
  -3   2 -30 1840.30 227.515   4 
  -3   2 -31 832.211 163.234   4 
  -3  -2 -31 717.278 146.337   4 
  -3  -2 -32 1582.50 194.670   4 
  -3   2 -32 1578.93 193.681   4 
  -3   2 -33 597.512 127.410   4 
  -3  -2 -33 369.970 105.115   4 
  -3   2 -34 204.730 86.7492   4 
  -3  -2 -34 154.096 68.8677   4 
  -3   2 -35 1137.06 135.845   4 
  -3  -2 -35 857.642 114.480   4 
  -3  -2 -36 76.8774 45.8205   4 
   3  -3 -37 118.923 44.9206   4 
   3  -3 -36-18.0310 46.8312   4 
   3   3 -35 2355.09 181.813   4 
   3  -3 -35 2784.50 194.589   5 
   3  -3 -35 2694.05 205.718   4 
   3  -3 -34 2212.14 203.604   4 
   3   3 -34 2364.00 203.982   4 
   3  -3 -34 2629.81 211.372   5 
   3  -3 -33 199.992 81.4914   5 
   3   3 -33 454.817 119.183   4 
   3  -3 -33 202.046 83.4063   4 
   3  -3 -32 257.371 106.110   4 
   3  -3 -32 176.293 89.1681   5 
   3   3 -32 434.962 126.547   4 
   3  -3 -31 6442.17 372.945   5 
   3  -3 -31 6426.65 395.613   4 
   3   3 -31 6078.44 316.670   5 
   3   3 -31 5810.05 377.296   4 
   3  -3 -30 24.8292 91.9487   5 
   3   3 -30 110.972 109.305   4 
   3  -3 -30-1.39607 95.2756   4 
   3   3 -30 64.3641 72.8386   5 
   3   3 -29 2137.89 207.701   5 
   3  -3 -29 1938.85 235.288   4 
   3  -3 -29 2012.79 230.961   5 
   3   3 -29 2101.53 244.395   4 
   3   3 -28 618.205 147.641   4 
   3  -3 -28 579.021 154.554   4 
   3  -3 -28 678.867 142.051   5 
   3   3 -28 882.397 145.740   5 
   3  -3 -27 557.871 134.842   5 
   3  -3 -27 598.160 149.862   4 
   3   3 -27 699.313 163.406   4 
   3   3 -27 584.022 123.262   5 
   3   3 -26 1711.72 224.417   4 
   3  -3 -26 1442.03 197.031   5 
   3   3 -26 1470.54 175.668   5 
   3  -3 -26 1586.57 213.748   4 
   3  -3 -25 86.0163 85.1957   5 
   3  -3 -25 102.725 96.6062   4 
   3   3 -25 116.443 93.1557   4 
   3   3 -25 52.7984 74.5716   5 
   3  -3 -24 1546.45 581.938   6 
   3   3 -24 1058.45 176.793   4 
   3  -3 -24 1169.91 180.575   4 
   3   3 -24 773.034 132.348   5 
   3  -3 -24 1213.40 171.543   5 
   3  -3 -23 266.040 226.934   6 
   3  -3 -23 330.181 104.549   4 
   3  -3 -23 191.907 98.5245   5 
   3   3 -23 148.963 66.8755   5 
   3   3 -23 183.514 102.503   4 
   3   3 -22 187.355 66.1140   5 
   3  -3 -22 42.8386 223.974   6 
   3  -3 -22 92.6752 64.9825   5 
   3   3 -22 107.221 81.3301   4 
   3  -3 -22 120.166 74.1023   4 
   3   3 -21 28.9907 49.8305   5 
   3  -3 -21 170.503 86.9195   5 
   3   3 -21 57.6858 66.2549   4 
   3  -3 -21 46.1643 178.259   6 
   3  -3 -21 97.8351 80.9056   4 
   3  -3 -20 5389.48 326.728   4 
   3   3 -20 5050.71 322.697   4 
   3  -3 -20 5298.99 318.100   5 
   3  -3 -20 5031.39 714.531   6 
   3  -3 -19 107.417 139.613   6 
   3  -3 -18 9192.56 895.122   6 
   3  -3 -17 2185.54 440.064   6 
   3  -3 -16 10607.8 885.385   6 
   3  -3 -15 58.6512 189.832   6 
   3  -3 -14 988.575 286.420   6 
   3  -3 -13 13.2301 120.644   6 
   3  -3 -12 238.598 128.229   6 
   3  -3 -12 186.011 83.1356   1 
   3  -3 -11 30123.1 1222.14   6 
   3  -3 -11 28567.5 851.066   1 
   3  -3 -10 12511.4 758.774   6 
   3  -3 -10 11141.6 536.018   1 
   3  -3  -9 2611.44 354.181   6 
   3  -3  -9 2325.03 248.467   1 
   3  -3  -8 28162.5 842.674   1 
   3  -3  -8 31328.1 1098.73   6 
   3  -3  -7 16886.9 659.900   1 
   3  -3  -6 12480.9 569.347   1 
   3  -3  -5 18556.8 696.770   1 
   3  -3  -4 14954.2 630.050   1 
   3  -3  -3 239249. 2513.36   1 
   3  -3  -2 7928.03 462.770   1 
   3  -3  -1 23441.4 790.562   1 
   3  -3   0 12775.3 585.952   1 
   3  -3   1 827.192 166.140   1 
   3  -3   2 1373.42 209.623   1 
   3  -3   3 3156.93 308.998   1 
   3  -3   4 41329.0 1072.87   1 
   3  -3   5 4982.21 380.966   1 
   3  -3   6 12232.0 596.669   1 
   3  -3   7 16718.2 707.688   1 
   3  -3   8 17109.4 726.727   1 
   3  -3   9 3542.89 339.210   1 
  -3  -3 -10 19985.0 890.292   6 
   3  -3  10 19627.4 798.149   1 
   3  -3  11 5094.78 411.366   1 
  -3  -3 -11 5283.21 472.614   6 
  -3  -3 -12 784.272 181.772   6 
   3  -3  12 710.526 157.703   1 
   3  -3  13 293.987 122.961   1 
  -3  -3 -13 65.6286 108.806   6 
   3  -3  14 4334.30 382.299   1 
  -3  -3 -14 4212.27 475.576   6 
  -3  -3 -15 13399.8 882.578   6 
  -3  -3 -16 17009.6 1015.97   6 
  -3  -3 -17 949.177 287.015   6 
  -3  -3 -18 1753.21 364.664   6 
  -3  -3 -19 3592.32 256.725   5 
  -3   3 -19 3325.06 267.790   4 
  -3  -3 -19 3786.34 547.118   6 
  -3  -3 -20 115.424 55.7835   4 
  -3   3 -20 13.7959 72.4250   4 
  -3   3 -20 157.070 86.2278   3 
  -3  -3 -20-7.57974 65.8825   5 
  -3   3 -20 91.6991 59.7143   5 
  -3   3 -21 5554.20 326.997   3 
  -3  -3 -21 5833.57 349.596   4 
  -3   3 -21 5034.70 307.464   5 
  -3  -3 -21 5999.15 713.228   6 
  -3   3 -21 5583.22 365.860   4 
  -3  -3 -21 5818.63 345.286   5 
  -3   3 -22 123.420 82.9326   5 
  -3  -3 -22 42.9051 69.6310   5 
  -3   3 -22 29.4464 79.4444   4 
  -3  -3 -22 105.135 79.9037   4 
  -3   3 -22 79.7614 78.9585   3 
  -3  -3 -22 81.0876 136.200   6 
  -3  -3 -23 502.788 126.320   5 
  -3  -3 -23 439.322 112.729   4 
  -3   3 -23 575.403 124.972   3 
  -3   3 -23 660.596 157.062   4 
  -3   3 -24 6823.61 371.622   3 
  -3  -3 -24 7378.09 410.977   5 
  -3   3 -24 6873.42 427.102   4 
  -3  -3 -24 7203.01 411.732   4 
  -3   3 -25 65.7843 65.5765   3 
  -3  -3 -25-21.6550 78.6978   4 
  -3  -3 -25 59.3227 87.0394   5 
  -3   3 -25 116.770 107.613   4 
  -3  -3 -26 1440.75 205.286   5 
  -3   3 -26 1365.30 212.079   4 
  -3  -3 -26 1195.22 179.617   4 
  -3  -3 -27 1058.12 178.376   5 
  -3  -3 -27 947.787 166.869   4 
  -3   3 -27 1081.70 192.821   4 
  -3  -3 -28 2616.82 258.776   5 
  -3  -3 -28 2786.68 269.650   4 
  -3   3 -28 2571.73 276.204   4 
  -3  -3 -29 16.6183 82.9760   4 
  -3   3 -29 47.6042 86.8205   4 
  -3   3 -30 117.146 100.175   4 
  -3  -3 -30 27.7989 81.7291   4 
  -3   3 -31 494.730 130.761   4 
  -3  -3 -31 850.483 145.024   4 
  -3   3 -32 919.314 154.679   4 
  -3  -3 -32 1059.98 154.805   4 
  -3   3 -33 384.673 108.009   4 
  -3  -3 -33 446.820 104.519   4 
  -3  -3 -34 371.520 89.9235   4 
  -3  -3 -35 2109.45 163.998   4 
  -3  -3 -36 32.2178 32.4211   4 
   3  -4 -36 36.2680 45.6092   4 
   3  -4 -35 795.527 113.273   4 
   3  -4 -34 261.497 75.2174   5 
   3  -4 -34 230.117 91.1647   4 
   3  -4 -33 266.683 95.4185   5 
   3   4 -33 209.239 90.5821   4 
   3  -4 -33 61.5891 81.3046   4 
   3   4 -32 32.5464 69.8731   4 
   3  -4 -32 189.445 99.4161   5 
   3  -4 -32 89.3654 91.6112   4 
   3   4 -31 3232.94 277.964   4 
   3  -4 -31 3832.42 304.005   4 
   3  -4 -31 4033.19 293.338   5 
   3   4 -30 96.6397 94.5421   4 
   3  -4 -30 173.535 113.623   4 
   3  -4 -30 332.328 109.974   5 
   3  -4 -29 5538.52 380.450   4 
   3  -4 -29 5333.62 354.632   5 
   3   4 -29 4741.11 351.607   4 
   3  -4 -28 4724.48 352.268   4 
   3   4 -28 4234.72 336.815   4 
   3  -4 -28 4210.53 321.214   5 
   3  -4 -27 1174.59 185.763   5 
   3  -4 -27 1283.15 199.963   4 
   3   4 -27 1004.61 173.868   4 
   3   4 -26 956.736 181.270   4 
   3  -4 -26 926.856 168.981   5 
   3  -4 -26 1007.05 183.193   4 
   3  -4 -25 4362.36 800.165   6 
   3   4 -25 3886.93 325.285   4 
   3  -4 -25 4137.89 313.613   5 
   3  -4 -25 4335.21 335.909   4 
   3  -4 -24 6867.30 983.952   6 
   3  -4 -24 6486.55 398.239   4 
   3  -4 -24 6431.03 386.102   5 
   3   4 -24 6327.66 405.301   4 
   3  -4 -23 2379.20 234.916   5 
   3   4 -23 2322.38 243.818   4 
   3  -4 -23 1827.62 483.446   6 
   3  -4 -23 2041.57 224.649   4 
   3  -4 -22 17.8302 57.5826   5 
   3   4 -22 95.9715 94.6765   4 
   3  -4 -22-56.2006 90.0230   4 
   3  -4 -22-143.235 257.933   6 
   3   4 -21 902.782 153.503   4 
   3  -4 -21 842.168 147.085   5 
   3  -4 -21 849.486 136.803   4 
   3  -4 -20 870.686 145.529   4 
   3   4 -20 929.772 153.355   4 
   3  -4 -20 884.738 139.546   5 
   3  -4 -20 789.603 322.388   6 
   3  -4 -19 12500.3 482.564   4 
   3  -4 -19 12027.6 1086.54   6 
   3  -4 -19 11694.2 459.226   5 
   3  -4 -18 790.942 297.890   6 
   3  -4 -17 8351.95 850.799   6 
   3  -4 -16 2162.17 417.257   6 
   3  -4 -15 779.038 290.462   6 
   3  -4 -14 2733.28 466.301   6 
   3  -4 -13 8976.88 747.465   6 
   3  -4 -13 9112.41 556.753   1 
   3  -4 -12 3901.13 484.674   6 
   3  -4 -12 3592.60 354.624   1 
   3  -4 -11 421.240 212.435   6 
   3  -4 -11 323.623 134.590   1 
   3  -4 -10 4011.92 373.480   1 
   3  -4 -10 4221.91 472.816   6 
   3  -4  -9 947.431 196.827   1 
   3  -4  -8 3837.03 359.370   1 
   3  -4  -7 1342.17 215.547   1 
   3  -4  -6 6267.15 458.191   1 
   3  -4  -5 5748.26 445.708   1 
   3  -4  -4 2896.44 318.337   1 
   3  -4  -3 4097.68 379.553   1 
   3  -4  -2 7686.20 508.943   1 
   3  -4  -1 72809.1 1559.77   1 
   3  -4   0 22094.7 864.748   1 
   3  -4   1 28635.4 979.496   1 
   3  -4   2 530.301 163.753   1 
   3  -4   3 18763.5 801.602   1 
   3  -4   4 14747.6 710.507   1 
   3  -4   5 14040.7 701.733   1 
   3  -4   6 7967.48 534.615   1 
   3  -4   7 86269.1 1764.40   1 
   3  -4   8 16283.9 775.716   1 
   3  -4   9 562.624 161.576   1 
   3  -4  10 20469.1 885.172   1 
  -3  -4 -11 3248.71 404.849   6 
   3  -4  11 3511.21 369.863   1 
   3  -4  12 25478.5 1000.77   1 
  -3  -4 -12 23949.3 1113.99   6 
   3  -4  13 1092.09 214.649   1 
  -3  -4 -13 196.622 141.068   6 
  -3  -4 -14 361.114 158.343   6 
  -3  -4 -15 18755.5 1083.84   6 
  -3  -4 -16 17408.2 1091.45   6 
  -3  -4 -17 1824.36 388.330   6 
  -3  -4 -18 28.8897 174.782   6 
  -3   4 -18 82.6157 83.8776   4 
  -3  -4 -19-32.8142 62.7233   5 
  -3  -4 -19 53.2133 56.3899   4 
  -3  -4 -19 42.9307 108.004   6 
  -3   4 -19 190.867 94.1814   4 
  -3   4 -19 85.2535 72.0931   3 
  -3   4 -20 5938.98 372.354   4 
  -3   4 -20 6152.42 348.126   3 
  -3  -4 -20 6666.33 363.592   5 
  -3  -4 -20 6386.55 357.710   4 
  -3  -4 -20 5399.03 683.757   6 
  -3  -4 -21 13217.0 519.941   5 
  -3   4 -21 13479.6 572.055   4 
  -3   4 -21 12921.7 508.532   3 
  -3  -4 -21 14307.3 1133.49   6 
  -3  -4 -21 13511.9 527.516   4 
  -3   4 -22 1308.72 168.960   3 
  -3   4 -22 1460.15 211.346   4 
  -3  -4 -22 1285.06 181.206   5 
  -3  -4 -22 988.014 320.393   6 
  -3  -4 -22 1353.71 178.845   4 
  -3   4 -23 487.311 119.787   3 
  -3  -4 -23 508.068 122.852   4 
  -3   4 -23 355.484 137.602   4 
  -3  -4 -23 444.126 120.822   5 
  -3   4 -24 11317.0 479.455   3 
  -3  -4 -24 11720.0 521.861   5 
  -3   4 -24 12450.5 579.236   4 
  -3  -4 -24 12184.1 533.182   4 
  -3   4 -25 20.8322 72.4467   3 
  -3   4 -25 127.067 105.822   4 
  -3  -4 -25 257.614 109.852   5 
  -3  -4 -25-22.1449 77.8520   4 
  -3   4 -26 241.042 123.859   4 
  -3   4 -26 11.3476 75.2751   3 
  -3  -4 -26 289.444 105.020   4 
  -3  -4 -26 158.481 117.792   5 
  -3  -4 -27 1564.46 206.354   4 
  -3   4 -27 1729.70 232.434   4 
  -3  -4 -27 1561.65 205.778   5 
  -3  -4 -28 1444.71 202.027   5 
  -3   4 -28 1000.15 187.947   4 
  -3  -4 -28 1100.61 171.726   4 
  -3  -4 -29 276.989 101.177   4 
  -3   4 -29 457.080 156.162   4 
  -3   4 -30 26.0726 97.6358   4 
  -3  -4 -30-91.3212 89.9754   4 
  -3  -4 -31 120.418 80.4249   4 
  -3   4 -31 120.346 83.7142   4 
  -3  -4 -32 98.6241 69.8994   4 
  -3   4 -32 219.873 103.926   4 
  -3  -4 -33 956.058 135.500   4 
  -3  -4 -34 116.185 63.8272   4 
  -3  -4 -35 289.687 70.8674   4 
   3  -5 -36 80.9965 35.8436   4 
   3  -5 -35 401.958 78.4440   4 
   3  -5 -34 29.1380 63.5319   5 
   3  -5 -34 1.69695 62.8869   4 
   3  -5 -33-59.2737 72.9970   5 
   3  -5 -33-40.0306 67.3560   4 
   3  -5 -32 16.0289 71.5840   4 
   3  -5 -32 55.1134 77.7921   5 
   3   5 -31 2156.15 220.315   4 
   3  -5 -31 2397.36 241.140   4 
   3  -5 -31 2652.97 230.964   5 
   3   5 -30 2315.19 236.404   4 
   3  -5 -30 2910.40 270.465   4 
   3  -5 -30 2998.56 255.494   5 
   3  -5 -29 41.7084 85.5912   5 
   3   5 -29 115.080 101.295   4 
   3  -5 -29 107.913 96.5707   4 
   3  -5 -28 809.295 157.117   4 
   3   5 -28 552.043 146.497   4 
   3  -5 -28 539.784 132.855   5 
   3   5 -27 1775.02 224.146   4 
   3  -5 -27 1903.99 236.687   4 
   3  -5 -27 2150.85 233.660   5 
   3   5 -26 1698.98 222.231   4 
   3  -5 -26 1634.41 207.727   5 
   3  -5 -26 1960.47 228.402   4 
   3  -5 -25 614.786 133.128   5 
   3   5 -25 647.997 155.037   4 
   3  -5 -25 676.951 151.782   4 
   3  -5 -24 122.037 94.6249   5 
   3  -5 -24 168.145 104.453   4 
   3   5 -24 197.815 105.166   4 
   3  -5 -24 241.690 213.813   6 
   3  -5 -23 4300.77 763.835   6 
   3   5 -23 3852.46 310.125   4 
   3  -5 -23 4202.78 312.178   5 
   3  -5 -23 4356.79 329.839   4 
   3  -5 -22 412.655 119.611   5 
   3   5 -22 598.228 141.797   4 
   3  -5 -22 566.257 133.619   4 
   3  -5 -22 459.502 271.543   6 
   3  -5 -21 35682.3 880.562   4 
   3   5 -21 35561.7 898.480   4 
   3  -5 -21 35408.8 854.821   5 
   3  -5 -20 106.679 79.6680   4 
   3   5 -20 50.2613 70.2732   4 
   3  -5 -20-37.3155 56.7823   5 
   3  -5 -20-64.2050 203.125   6 
   3  -5 -19 85.5875 66.1695   4 
   3  -5 -19 52.7254 62.6697   5 
   3   5 -19 138.813 75.4341   4 
   3  -5 -19-66.3502 171.740   6 
   3  -5 -18 1159.48 366.160   6 
   3  -5 -18 1232.58 151.689   4 
   3  -5 -18 1260.05 156.030   5 
   3  -5 -17 53821.5 2216.11   6 
   3  -5 -16 10896.7 966.751   6 
   3  -5 -15 5555.64 673.311   6 
   3  -5 -14 11971.1 940.284   6 
   3  -5 -13 2515.72 335.696   1 
   3  -5 -13 2730.30 455.442   6 
   3  -5 -12-4.84405 105.163   1 
   3  -5 -12 144.233 167.539   6 
   3  -5 -11 48667.7 1442.38   1 
   3  -5 -11 50164.1 1761.48   6 
   3  -5 -10 9113.12 620.853   1 
   3  -5  -9 2829.26 355.783   1 
   3  -5  -8 16891.2 839.626   1 
   3  -5  -7 21814.9 944.513   1 
   3  -5  -6 3278.88 372.025   1 
   3  -5  -5 126202. 2256.99   1 
   3  -5  -4 25128.7 1011.37   1 
   3  -5  -3 101552. 2023.93   1 
   3  -5  -2 18045.1 854.738   1 
   3  -5  -1 62351.3 1593.20   1 
   3  -5   0 12852.2 726.184   1 
   3  -5   1 56126.3 1505.65   1 
   3  -5   2 26027.7 1036.83   1 
   3  -5   3 1823.80 286.121   1 
   3  -5   4 3627.37 401.342   1 
   3  -5   5 13710.1 767.309   1 
   3  -5   6 18950.2 899.323   1 
   3  -5   7 6413.19 536.164   1 
   3  -5   8 16984.7 863.500   1 
   3  -5   9 179.566 130.338   1 
   3  -5  10 11211.2 713.607   1 
   3  -5  11 12035.9 740.820   1 
   3  -5  12-132.410 98.9515   1 
  -3  -5 -12 6.70382 109.373   6 
  -3  -5 -13 20379.6 1125.71   6 
   3  -5  13 18971.3 926.478   1 
  -3  -5 -14 1012.11 289.823   6 
  -3  -5 -15 251.078 172.998   6 
  -3  -5 -16 4206.09 572.391   6 
  -3  -5 -17 6547.39 725.363   6 
  -3   5 -17 7485.20 395.437   4 
  -3  -5 -18 718.351 115.374   5 
  -3  -5 -18 994.748 139.344   4 
  -3   5 -18 945.238 142.810   3 
  -3  -5 -18 1209.39 339.626   6 
  -3   5 -18 1034.04 163.111   4 
  -3  -5 -19 3572.44 547.068   6 
  -3   5 -19 2733.20 233.930   3 
  -3   5 -19 3299.15 282.461   4 
  -3  -5 -19 3371.59 255.948   4 
  -3  -5 -19 3012.74 242.087   5 
  -3   5 -20 9702.72 484.486   4 
  -3  -5 -20 9601.02 943.907   6 
  -3  -5 -20 10330.5 456.305   5 
  -3   5 -20 9711.90 440.968   3 
  -3  -5 -20 9799.60 443.089   4 
  -3   5 -21 1667.32 225.818   4 
  -3  -5 -21 1313.74 175.213   5 
  -3   5 -21 1764.59 200.843   3 
  -3  -5 -21 1408.71 389.915   6 
  -3  -5 -21 1400.58 176.308   4 
  -3   5 -22 934.619 174.873   4 
  -3  -5 -22 750.873 133.897   4 
  -3  -5 -22 710.645 138.268   5 
  -3   5 -22 908.060 155.791   3 
  -3  -5 -23 1349.72 181.562   4 
  -3   5 -23 1406.48 213.565   4 
  -3   5 -23 1265.84 172.302   3 
  -3  -5 -23 1144.06 169.868   5 
  -3   5 -24 12184.3 579.379   4 
  -3   5 -24 11592.0 487.045   3 
  -3  -5 -24 11660.7 522.838   4 
  -3  -5 -24 12206.1 526.300   5 
  -3   5 -25 6186.88 418.536   4 
  -3  -5 -25 6188.69 384.462   4 
  -3  -5 -25 5958.14 374.530   5 
  -3   5 -25 5936.49 346.924   3 
  -3  -5 -26 4595.14 335.506   4 
  -3  -5 -26 4687.07 335.314   5 
  -3   5 -26 4346.44 353.171   4 
  -3   5 -26 3866.97 278.759   3 
  -3   5 -27 7460.73 451.091   4 
  -3  -5 -27 7369.03 416.624   4 
  -3  -5 -27 7111.26 405.610   5 
  -3   5 -28 2389.99 264.017   4 
  -3  -5 -28 2236.52 233.458   4 
  -3   5 -29 505.848 139.298   4 
  -3  -5 -29 431.072 105.932   4 
  -3   5 -30 83.5013 90.6896   4 
  -3  -5 -30-123.474 83.7101   4 
  -3  -5 -31 463.079 108.310   4 
  -3  -5 -32 651.849 116.077   4 
  -3  -5 -33 3693.29 231.314   4 
  -3  -5 -34 329.568 75.6634   4 
   3  -6 -35 520.020 81.6629   4 
   3  -6 -34-34.9253 61.9888   4 
   3  -6 -33 7.06978 62.1404   4 
   3  -6 -33 144.004 68.9927   5 
   3  -6 -32 852.853 123.555   5 
   3  -6 -32 730.106 127.397   4 
   3  -6 -31 381.222 100.834   5 
   3  -6 -31 194.495 84.0845   4 
   3  -6 -30 99.9898 74.9550   5 
   3  -6 -30 134.695 98.9427   4 
   3  -6 -29 480.791 121.783   5 
   3  -6 -29 444.624 131.405   4 
   3   6 -28 658.276 145.376   4 
   3  -6 -28 791.052 168.266   4 
   3  -6 -28 469.182 123.781   5 
   3   6 -27 4475.53 330.894   4 
   3  -6 -27 4569.02 339.761   4 
   3  -6 -27 4806.32 334.424   5 
   3   6 -26 82.9080 77.3882   4 
   3  -6 -26 273.368 118.021   4 
   3  -6 -26 71.6737 72.7583   5 
   3   6 -25 4250.92 329.659   4 
   3  -6 -25 4458.81 336.742   4 
   3  -6 -25 4361.95 319.899   5 
   3   6 -24 728.702 155.736   4 
   3  -6 -24 595.325 138.152   4 
   3  -6 -24 666.798 138.382   5 
   3   6 -23 6324.97 394.929   4 
   3  -6 -23 7142.92 400.380   5 
   3  -6 -23 6631.43 400.207   4 
   3  -6 -23 6559.77 910.604   6 
   3  -6 -22 38.5671 68.8939   4 
   3  -6 -22-5.26228 81.2011   5 
   3  -6 -22 14.2547 144.560   6 
   3   6 -22 64.7964 82.9917   4 
   3  -6 -21-87.0059 78.7575   5 
   3   6 -21 42.0454 82.2671   4 
   3  -6 -21 60.4741 74.4387   4 
   3  -6 -20 4925.04 326.475   4 
   3  -6 -20 5177.50 325.579   5 
   3  -6 -20 4669.12 744.354   6 
   3   6 -20 4114.24 309.154   4 
   3  -6 -19 19018.7 605.146   5 
   3  -6 -19 20645.5 1511.94   6 
   3  -6 -19 18507.5 605.627   4 
   3   6 -19 18321.9 620.187   4 
   3   6 -18 1570.47 182.644   4 
   3  -6 -18 1665.17 179.709   5 
   3  -6 -18 1552.70 411.358   6 
   3  -6 -18 1641.10 183.902   4 
   3  -6 -17 4382.81 286.344   4 
   3  -6 -17 4285.50 274.059   5 
   3  -6 -17 4412.52 686.226   6 
   3  -6 -16-74.7519 208.354   6 
   3  -6 -15 6529.72 758.074   6 
   3  -6 -14 140.032 163.162   6 
   3  -6 -13 22413.6 1307.61   6 
   3  -6 -13 20920.0 1051.07   1 
   3  -6 -12 4926.74 517.290   1 
   3  -6 -12 5365.10 638.560   6 
   3  -6 -11-37.3005 125.065   1 
   3  -6 -10 6608.65 579.977   1 
   3  -6  -9 55055.0 1689.50   1 
   3  -6  -8 2240.89 356.979   1 
   3  -6  -7 7234.70 606.928   1 
   3  -6  -6 6807.12 582.650   1 
   3  -6  -5 2628.94 373.660   1 
   3  -6  -4 53767.5 1626.35   1 
   3  -6  -3 80816.3 1980.79   1 
   3  -6  -2 2430.43 367.910   1 
   3  -6  -1 42120.0 1430.96   1 
   3  -6   0 1249.80 268.890   1 
   3  -6   1 80008.5 1977.73   1 
   3  -6   2 25931.8 1134.71   1 
   3  -6   3 23975.8 1091.19   1 
   3  -6   4 47027.2 1535.05   1 
   3  -6   5 5882.24 548.118   1 
   3  -6   6 11353.0 756.691   1 
   3  -6   7 1339.93 293.666   1 
   3  -6   8 8639.12 668.299   1 
   3  -6   9 43652.7 1504.21   1 
   3  -6  10 70.6024 106.256   1 
   3  -6  11 1137.96 246.732   1 
   3  -6  12 7578.74 633.062   1 
   3  -6  13 3918.98 447.092   1 
  -3  -6 -13 4944.23 611.184   6 
  -3  -6 -14 2321.64 441.978   6 
  -3  -6 -15 3091.91 502.277   6 
  -3  -6 -16 12776.4 1028.00   6 
  -3   6 -16 12941.9 525.366   4 
  -3  -6 -17 793.833 125.623   4 
  -3  -6 -17 740.986 118.963   5 
  -3  -6 -17 951.542 302.259   6 
  -3   6 -17 792.318 149.417   4 
  -3   6 -17 939.377 147.148   3 
  -3   6 -18 241.312 103.425   4 
  -3   6 -18 254.709 92.8606   3 
  -3  -6 -18 64.5622 154.598   6 
  -3  -6 -18 241.016 79.5210   4 
  -3  -6 -18 215.769 85.5366   5 
  -3  -6 -19-31.5591 58.7423   5 
  -3  -6 -19 17.3878 52.0006   4 
  -3   6 -19-26.3154 78.9593   4 
  -3   6 -19 39.9239 67.9161   3 
  -3  -6 -20 558.847 124.990   5 
  -3   6 -20 452.545 124.066   4 
  -3  -6 -20 609.335 123.062   4 
  -3   6 -20 516.346 112.123   3 
  -3  -6 -21 11112.6 486.261   4 
  -3   6 -21 12032.9 500.960   3 
  -3  -6 -21 11849.1 494.119   5 
  -3   6 -21 12353.9 564.054   4 
  -3   6 -22 5307.19 381.129   4 
  -3   6 -22 5198.61 333.538   3 
  -3  -6 -22 5377.37 342.947   4 
  -3  -6 -22 5363.03 339.565   5 
  -3  -6 -23 306.120 101.137   5 
  -3  -6 -23 213.927 97.5958   4 
  -3   6 -23 353.092 130.869   4 
  -3   6 -23 170.960 89.2083   3 
  -3   6 -24 941.923 182.407   4 
  -3  -6 -24 819.311 156.336   5 
  -3   6 -24 685.102 130.479   3 
  -3  -6 -24 688.024 137.895   4 
  -3  -6 -25 8269.19 438.690   4 
  -3   6 -25 8407.43 477.161   4 
  -3   6 -25 7846.19 398.683   3 
  -3  -6 -25 8736.69 441.394   5 
  -3   6 -26 84.3596 79.6147   3 
  -3  -6 -26-84.3984 88.9790   4 
  -3  -6 -26 36.1702 80.1138   5 
  -3   6 -26-29.1955 101.757   4 
  -3   6 -27 273.015 86.2283   3 
  -3  -6 -27 394.052 116.079   4 
  -3  -6 -28 298.611 107.143   4 
  -3  -6 -29 1850.32 202.391   4 
  -3  -6 -30 205.837 85.8488   4 
  -3  -6 -31 1791.80 177.326   4 
  -3  -6 -32 13.5362 59.5635   4 
  -3  -6 -33 1867.93 154.763   4 
  -3  -6 -34-29.6066 35.7611   4 
   3  -7 -34 4924.90 237.534   4 
   3  -7 -33 114.440 64.6137   4 
   3  -7 -32 1418.80 147.477   5 
   3  -7 -32 1555.90 167.049   4 
   3  -7 -31-2.33836 68.1694   4 
   3  -7 -31 87.6666 76.6894   5 
   3  -7 -30 308.709 92.9493   5 
   3  -7 -30 224.413 89.9721   4 
   3  -7 -29 4.74240 82.4393   4 
   3  -7 -29 21.1742 71.5473   5 
   3  -7 -28 237.114 98.2986   5 
   3  -7 -28 174.764 91.3628   4 
   3  -7 -27 449.873 120.294   5 
   3  -7 -27 318.057 118.263   4 
   3  -7 -26 5190.89 360.774   4 
   3  -7 -26 4596.69 320.479   5 
   3  -7 -25 1156.58 183.390   4 
   3  -7 -25 1013.54 167.813   5 
   3  -7 -24 133.964 77.5500   5 
   3  -7 -24 267.143 101.533   4 
   3   7 -24 282.539 116.281   4 
   3   7 -23 177.394 105.613   4 
   3  -7 -23 65.2316 72.3825   5 
   3  -7 -23 54.0794 79.6174   4 
   3  -7 -22 262.447 90.8791   5 
   3  -7 -22 117.697 216.026   6 
   3  -7 -22 425.910 122.057   4 
   3   7 -22 386.561 119.839   4 
   3  -7 -21 2369.24 568.019   6 
   3   7 -21 2209.76 232.603   4 
   3  -7 -21 2310.44 236.992   4 
   3  -7 -21 2140.43 219.742   5 
   3  -7 -20 5589.38 340.547   5 
   3   7 -20 5479.86 351.820   4 
   3  -7 -20 5858.73 357.528   4 
   3  -7 -19 71.4918 63.4526   5 
   3   7 -19 175.372 92.5684   4 
   3  -7 -19 25.0331 72.3192   4 
   3  -7 -18 2841.92 234.879   5 
   3   7 -18 2936.85 253.855   4 
   3  -7 -18 2874.57 247.050   4 
   3  -7 -18 3310.27 638.257   6 
   3  -7 -17 1653.04 178.037   5 
   3   7 -17 1512.02 181.095   4 
   3  -7 -17 1347.49 397.204   6 
   3  -7 -16 21910.5 1482.76   6 
   3  -7 -16 18648.2 563.440   5 
   3  -7 -15 191.897 188.335   6 
   3  -7 -14 335.153 276.104   6 
   3  -7 -13 627.474 247.540   6 
   3  -7 -13 759.350 229.320   1 
   3  -7 -12 15225.5 980.444   1 
   3  -7 -11 1477.82 318.263   1 
   3  -7 -10 25529.8 1262.10   1 
   3  -7  -9 15331.4 980.109   1 
   3  -7  -8 11711.0 846.564   1 
   3  -7  -7 216.163 161.656   1 
   3  -7  -6 5496.91 570.544   1 
   3  -7  -5 4385.58 517.330   1 
   3  -7  -4 9785.94 758.027   1 
   3  -7  -3 3859.54 482.960   1 
   3  -7  -2 1583.21 331.752   1 
   3  -7  -1 1797.94 343.580   1 
   3  -7   0 139242. 2833.16   1 
   3  -7   1 150631. 2939.48   1 
   3  -7   2 25120.7 1208.75   1 
   3  -7   3 3575.92 467.781   1 
   3  -7   4 10182.3 775.828   1 
   3  -7   5 1469.04 318.618   1 
   3  -7   6 15146.7 955.003   1 
   3  -7   7 39872.7 1530.57   1 
   3  -7   8 1836.93 353.863   1 
   3  -7   9 4258.95 518.540   1 
   3  -7  10 4080.06 495.734   1 
   3  -7  11 67.9830 96.8153   1 
   3  -7  12 23953.4 1190.07   1 
   3  -7  13-32.2573 86.0330   1 
  -3  -7 -14 124.482 148.201   6 
  -3   7 -15 413.360 99.9694   3 
  -3  -7 -15 639.972 223.013   6 
  -3   7 -16 682.527 128.979   3 
  -3  -7 -16 405.163 217.286   6 
  -3  -7 -16 633.072 106.743   4 
  -3  -7 -17 14180.4 1167.60   6 
  -3  -7 -17 12323.9 459.706   5 
  -3   7 -17 13901.8 527.587   3 
  -3  -7 -17 13098.8 485.670   4 
  -3  -7 -18 5847.63 329.669   5 
  -3  -7 -18 5721.60 329.392   4 
  -3   7 -18 6688.15 374.282   3 
  -3  -7 -18 6525.32 802.000   6 
  -3  -7 -19 4165.75 289.182   4 
  -3  -7 -19 4167.26 286.264   5 
  -3  -7 -19 3882.47 627.295   6 
  -3   7 -19 4610.12 313.061   3 
  -3   7 -20 21036.6 667.314   3 
  -3  -7 -20 18760.7 606.048   5 
  -3  -7 -20 20002.6 1441.26   6 
  -3  -7 -20 19000.6 625.042   4 
  -3  -7 -21 22.8878 77.8698   5 
  -3   7 -21 59.6754 70.3433   3 
  -3  -7 -21 77.6032 68.8981   4 
  -3  -7 -22 654.899 127.278   5 
  -3   7 -22 542.147 127.396   3 
  -3  -7 -22 506.032 117.223   4 
  -3   7 -23 822.652 146.340   3 
  -3  -7 -23 836.966 150.274   5 
  -3  -7 -23 920.772 152.412   4 
  -3  -7 -24 488.519 121.628   4 
  -3   7 -24 669.800 131.273   3 
  -3  -7 -25 688.996 139.681   4 
  -3  -7 -25 728.777 134.115   5 
  -3   7 -25 700.624 128.508   3 
  -3   7 -26 308.269 92.3798   3 
  -3  -7 -26 557.232 116.687   4 
  -3  -7 -27 2379.55 228.841   4 
  -3   7 -27 2081.45 188.017   3 
  -3  -7 -28 1944.29 200.960   4 
  -3  -7 -29-11.8251 66.9380   4 
  -3  -7 -30 995.610 134.688   4 
  -3  -7 -31 296.913 77.2644   4 
  -3  -7 -32 3.61668 42.5033   4 
  -3  -7 -33 631.829 80.5895   4 
   3  -8 -33 295.854 66.5235   4 
   3  -8 -32 20.4811 48.2743   4 
   3  -8 -31 133.015 65.2118   5 
   3  -8 -31 43.1810 64.6827   4 
   3  -8 -30 1865.48 170.008   5 
   3  -8 -30 2354.72 211.211   4 
   3  -8 -29 1340.88 151.456   5 
   3  -8 -29 1241.12 172.108   4 
   3  -8 -28 578.264 135.032   4 
   3  -8 -28 621.085 118.748   5 
   3  -8 -27 774.686 133.298   5 
   3  -8 -27 528.964 126.885   4 
   3  -8 -26 240.581 89.0057   5 
   3  -8 -26 292.636 93.3042   4 
   3  -8 -25 1764.19 216.557   4 
   3  -8 -25 1822.14 202.974   5 
   3  -8 -24 968.960 157.621   5 
   3  -8 -24 875.845 165.255   4 
   3  -8 -23 1551.54 186.653   5 
   3  -8 -23 1795.17 223.690   4 
   3  -8 -22 1592.57 205.567   4 
   3  -8 -22 1440.56 181.645   5 
   3  -8 -21 12531.7 508.449   5 
   3  -8 -21 13216.2 549.265   4 
   3  -8 -20 242.994 93.7335   5 
   3  -8 -20 159.845 90.4227   4 
   3  -8 -19 1368.63 174.999   5 
   3  -8 -19 1404.73 467.269   6 
   3  -8 -19 1310.69 177.611   4 
   3  -8 -18 244.460 236.797   6 
   3  -8 -18 38.8618 57.7696   4 
   3  -8 -18-25.4464 70.7814   5 
   3  -8 -17 555.780 286.760   6 
   3  -8 -17 229.066 72.2377   5 
   3  -8 -16 69.8307 146.078   6 
   3  -8 -15-59.0293 283.378   6 
   3   8 -15-21.3977 51.9179   3 
   3  -8 -14-254.859 212.260   6 
   3  -8 -13 951.967 300.674   6 
   3  -8 -12 11607.8 934.751   1 
   3  -8 -11 616.029 230.673   1 
   3  -8 -10 2074.36 402.641   1 
   3  -8  -9 3739.41 538.878   1 
   3  -8  -8 16114.7 1085.38   1 
   3  -8  -7 1856.21 360.819   1 
   3  -8  -6 8363.45 773.927   1 
   3  -8  -5 2651.63 432.845   1 
   3  -8  -4 1628.12 352.298   1 
   3  -8  -3 106.318 117.717   1 
   3  -8  -2 11518.5 876.751   1 
   3  -8  -1 3541.90 510.667   1 
   3  -8   0 11741.5 887.290   1 
   3  -8   1 9335.28 790.189   1 
   3  -8   2 1191.92 314.764   1 
   3  -8   3 429.937 202.193   1 
   3  -8   4 35287.8 1544.38   1 
   3  -8   5 4007.75 531.353   1 
   3  -8   6 394.465 196.988   1 
   3  -8   7 98.3493 125.235   1 
   3  -8   8 5090.23 601.842   1 
   3  -8   9 6184.18 645.467   1 
   3  -8  10 7649.61 721.021   1 
   3  -8  11 8284.33 748.891   1 
  -3   8 -12 5680.44 318.188   3 
   3  -8  12 5278.83 598.329   1 
  -3   8 -13 2212.92 209.467   3 
  -3  -8 -14 44.6183 43.5941   4 
  -3   8 -14 19.7943 70.0906   3 
  -3  -8 -14 3.54093 109.426   6 
  -3  -8 -15 7647.38 857.343   6 
  -3   8 -15 7393.69 386.462   3 
  -3  -8 -15 6355.89 328.866   4 
  -3   8 -16 164.296 88.0276   3 
  -3  -8 -16 154.665 71.8365   4 
  -3   8 -17 4524.84 315.954   3 
  -3  -8 -17 4240.94 284.279   4 
  -3   8 -18 202.833 89.1761   3 
  -3  -8 -18 245.629 82.7724   4 
  -3  -8 -18 301.204 153.386   6 
  -3  -8 -19 1604.22 186.185   4 
  -3  -8 -19 1589.51 425.285   6 
  -3   8 -19 1564.64 189.738   3 
  -3  -8 -20 2548.08 223.820   5 
  -3   8 -20 2153.16 230.907   3 
  -3  -8 -20 2186.16 218.008   4 
  -3   8 -21 427.949 120.601   3 
  -3  -8 -21 762.197 134.154   5 
  -3  -8 -21 625.497 124.356   4 
  -3  -8 -22 1.45898 63.6895   5 
  -3   8 -22 58.1937 80.4329   3 
  -3  -8 -22-33.7047 79.5398   4 
  -3   8 -23 117.516 80.6982   3 
  -3  -8 -23 87.9733 63.7778   4 
  -3  -8 -24 50.8918 62.7805   4 
  -3   8 -24-36.9086 62.3240   3 
  -3   8 -25 1979.59 197.919   3 
  -3  -8 -25 2291.34 222.555   4 
  -3   8 -26 1222.82 151.993   3 
  -3  -8 -26 1187.96 162.214   4 
  -3   8 -27-2.02175 51.8154   3 
  -3  -8 -27 65.6350 61.4596   4 
  -3  -8 -28 74.0674 58.6169   4 
  -3  -8 -29 1322.62 148.894   4 
  -3  -8 -30 130.473 57.9897   4 
  -3  -8 -31-26.0969 53.2700   4 
  -3  -8 -32 6.97573 35.7804   4 
   3  -9 -32 622.455 89.8332   4 
   3  -9 -31 187.444 64.0855   4 
   3  -9 -30 604.724 110.505   4 
   3  -9 -29 476.703 93.9342   5 
   3  -9 -29 481.928 108.881   4 
   3  -9 -28 42.8067 49.4558   5 
   3  -9 -28-36.4733 68.2923   4 
   3  -9 -27 232.760 76.2118   5 
   3  -9 -27 149.349 84.5649   4 
   3  -9 -26 1770.40 207.092   4 
   3  -9 -26 1682.95 175.022   5 
   3  -9 -25 475.348 130.927   4 
   3  -9 -25 419.621 99.9812   5 
   3  -9 -24 118.554 78.4113   4 
   3  -9 -24 107.800 74.8516   5 
   3  -9 -23 1226.10 161.389   5 
   3  -9 -23 1374.47 190.852   4 
   3  -9 -22 3471.75 290.259   4 
   3  -9 -22 3064.07 247.333   5 
   3  -9 -21 1389.67 172.835   5 
   3  -9 -21 1365.26 187.351   4 
   3  -9 -20 513.670 124.742   4 
   3  -9 -19 1479.95 189.719   4 
   3  -9 -19 1998.00 515.119   6 
   3  -9 -18 529.879 124.119   4 
   3  -9 -18 254.023 216.941   6 
   3  -9 -17 4662.87 759.899   6 
   3   9 -17 4823.76 296.194   3 
   3  -9 -16 24947.6 1713.29   6 
   3   9 -16 23315.2 649.370   3 
   3  -9 -15 259.873 229.161   6 
   3   9 -15 95.0318 75.6361   3 
   3  -9 -14 16741.6 1344.85   6 
   3   9 -14 16312.2 536.808   3 
   3  -9 -13 2052.51 516.821   6 
   3   9 -13 2276.83 205.759   3 
   3  -9 -12 24969.1 1475.54   1 
   3   9 -12 25793.3 668.779   3 
   3  -9 -11 2579.27 476.084   1 
   3   9 -11 2630.10 216.592   3 
   3  -9 -10 585.348 247.894   1 
   3  -9  -9 804.363 304.915   1 
   3  -9  -8 24305.6 1429.73   1 
   3  -9  -7 12473.3 1014.58   1 
   3  -9  -6 2127.62 436.996   1 
   3  -9  -5 2845.02 493.130   1 
   3  -9  -4 2026.83 417.821   1 
   3  -9  -3 14667.7 1086.76   1 
   3  -9  -2 130.435 183.933   1 
   3  -9  -1 7547.97 772.999   1 
   3  -9   0 4167.34 574.450   1 
   3  -9   1 2861.27 483.985   1 
   3  -9   2 34001.6 1631.55   1 
   3  -9   3 26056.0 1427.66   1 
   3  -9   4 45.6691 133.490   1 
   3  -9   5 2165.13 426.458   1 
   3  -9   6 599.229 237.808   1 
   3  -9   7 20330.9 1267.16   1 
   3  -9   8 650.017 262.234   1 
   3  -9   9 9690.75 877.570   1 
  -3   9  -9 9249.24 412.539   3 
  -3   9 -10 5796.17 330.792   3 
   3  -9  10 4823.26 618.810   1 
   3  -9  11 15038.6 1088.80   1 
  -3   9 -11 13765.0 516.215   3 
   3  -9  12 1192.78 304.066   1 
  -3   9 -12 1304.98 171.464   3 
  -3  -9 -13 3459.83 239.367   4 
  -3   9 -13 3782.55 286.936   3 
  -3  -9 -14 9575.57 994.199   6 
  -3   9 -14 9781.53 457.170   3 
  -3  -9 -14 8636.44 381.604   4 
  -3  -9 -15 90.2947 55.2228   4 
  -3   9 -15 15.9304 74.8718   3 
  -3  -9 -16 380.132 232.436   6 
  -3   9 -16 506.767 118.442   3 
  -3  -9 -16 677.369 113.822   4 
  -3  -9 -17 2310.02 210.615   4 
  -3  -9 -17 2175.25 490.515   6 
  -3   9 -17 2465.00 241.025   3 
  -3   9 -18 5175.79 344.106   3 
  -3  -9 -18 4905.32 312.383   4 
  -3  -9 -18 5832.21 793.071   6 
  -3   9 -19-12.8082 86.8422   3 
  -3  -9 -19 58.6878 58.8661   4 
  -3   9 -20 1446.80 187.054   3 
  -3  -9 -20 1481.18 180.058   4 
  -3   9 -21 3853.20 296.374   3 
  -3  -9 -21 3699.38 275.545   4 
  -3   9 -22 452.852 113.925   3 
  -3  -9 -22 430.846 102.000   4 
  -3   9 -23 22.0939 72.1133   3 
  -3  -9 -23 224.011 100.046   4 
  -3   9 -24 3881.32 273.293   3 
  -3  -9 -24 4074.60 282.708   4 
  -3  -9 -25 1765.89 187.302   4 
  -3   9 -25 1451.90 166.403   3 
  -3   9 -26 2103.22 185.823   3 
  -3  -9 -26 2694.98 221.298   4 
  -3   9 -27 2918.25 203.257   3 
  -3  -9 -27 3271.64 233.870   4 
  -3  -9 -28 3667.51 235.826   4 
  -3  -9 -29 80.4303 61.5249   4 
  -3  -9 -30 266.276 58.5656   4 
   3 -10 -31 151.867 55.2225   4 
   3 -10 -30 549.234 95.2743   4 
   3 -10 -29 96.0093 67.3334   4 
   3 -10 -28 8.70614 68.4140   4 
   3 -10 -27 26.9015 70.9246   4 
   3 -10 -26 274.400 96.4049   4 
   3 -10 -25 2.24768 84.9880   4 
   3 -10 -24 8276.31 418.116   4 
   3 -10 -23 3646.95 289.771   4 
   3 -10 -22 7808.08 418.949   4 
   3 -10 -21 4188.27 313.563   4 
   3 -10 -20 2244.80 234.203   4 
   3 -10 -19 1846.34 214.624   4 
   3  10 -19 2110.44 198.033   3 
   3 -10 -18 2899.34 262.750   4 
   3  10 -18 3208.47 247.240   3 
   3  10 -17 53.1525 70.2229   3 
   3 -10 -16-798.994 339.566   6 
   3  10 -16 119.262 68.2208   3 
   3 -10 -15 7565.18 968.551   6 
   3  10 -15 9162.57 420.434   3 
   3 -10 -14 30862.0 1907.86   6 
   3  10 -14 29745.8 754.783   3 
   3  10 -13 263.865 98.6523   3 
   3 -10 -13 33.3754 192.125   6 
   3  10 -12 4610.33 300.317   3 
   3  10 -11 2902.84 238.145   3 
   3 -10 -11 2651.60 527.627   1 
   3  10 -10 2587.45 224.502   3 
   3 -10 -10 2735.64 527.911   1 
   3 -10  -9 11955.8 1080.38   1 
   3  10  -9 11910.7 465.289   3 
   3  10  -8 27140.1 697.940   3 
   3 -10  -8 25832.1 1578.76   1 
   3  10  -7 1280.51 156.799   3 
   3 -10  -7 1248.81 365.722   1 
   3 -10  -6 12823.6 1104.34   1 
   3  10  -6 12548.4 478.336   3 
   3  10  -5 20382.5 600.262   3 
   3 -10  -5 20451.2 1390.02   1 
   3 -10  -4 1359.18 377.364   1 
   3  10  -4 1201.10 152.072   3 
   3  10  -3-4.96643 64.9804   3 
   3 -10  -3-105.442 166.711   1 
   3 -10  -2 4662.42 658.621   1 
   3  10  -2 3918.18 264.855   3 
   3 -10  -1 20314.9 1366.62   1 
   3  10  -1 19056.6 577.764   3 
   3  10   0 2766.48 222.574   3 
   3 -10   0 2633.66 491.446   1 
   3  10   1 8715.07 392.176   3 
   3 -10   1 8635.18 890.898   1 
  -3  10  -2 1194.59 151.487   3 
   3  10   2 1498.56 169.380   3 
   3 -10   2 1240.84 376.967   1 
  -3  10  -3 7749.81 372.922   3 
   3 -10   3 7320.06 810.706   1 
   3  10   3 7373.63 364.582   3 
   3  10   4 9136.72 408.898   3 
  -3  10  -4 9797.06 426.393   3 
   3 -10   4 10232.6 970.591   1 
  -3  10  -5 38928.4 842.272   3 
   3 -10   5 40794.4 1923.68   1 
   3  10   5 38281.0 840.082   3 
   3 -10   6 11172.4 1008.81   1 
   3  10   6 10879.7 448.464   3 
  -3  10  -6 10730.7 449.168   3 
  -3  10  -7 451.284 103.444   3 
   3 -10   7 271.756 180.627   1 
   3 -10   8 5854.18 735.312   1 
  -3  10  -8 5253.25 322.718   3 
  -3  10  -9 9578.32 436.870   3 
   3 -10   9 9392.43 908.555   1 
   3 -10  10 846.596 296.138   1 
  -3  10 -10 1258.32 170.297   3 
  -3  10 -11 10937.0 476.507   3 
   3 -10  11 10509.8 967.916   1 
  -3  10 -12 3670.11 287.106   3 
  -3  10 -13 9214.72 441.471   3 
  -3 -10 -13 8564.01 385.330   4 
  -3 -10 -14-21.4991 226.729   6 
  -3  10 -14 41.7418 72.2433   3 
  -3 -10 -14 45.3527 54.8060   4 
  -3  10 -15 12.4166 67.7333   3 
  -3 -10 -15-12.6452 51.7901   4 
  -3  10 -16 32.1055 71.5955   3 
  -3 -10 -16-49.2036 56.7813   4 
  -3 -10 -17 3842.60 270.011   4 
  -3  10 -17 3751.56 299.701   3 
  -3  10 -18-113.037 90.6721   3 
  -3 -10 -18 7.58082 62.5327   4 
  -3 -10 -19 7300.22 377.912   4 
  -3  10 -19 7512.93 407.842   3 
  -3  10 -20 4518.65 319.497   3 
  -3 -10 -20 4765.72 308.198   4 
  -3  10 -21 1890.99 209.633   3 
  -3 -10 -21 1662.64 186.397   4 
  -3 -10 -22 1224.02 159.316   4 
  -3  10 -22 798.869 142.594   3 
  -3  10 -23 2001.39 200.088   3 
  -3 -10 -23 2329.18 213.097   4 
  -3 -10 -24 66.0607 65.6203   4 
  -3  10 -24 97.6665 67.3802   3 
  -3 -10 -25 2539.13 207.667   4 
  -3  10 -25 2197.97 191.309   3 
  -3 -10 -26 5030.20 273.746   4 
  -3  10 -26 4587.68 255.561   3 
  -3  10 -27-24.8353 49.3438   3 
  -3 -10 -27 119.408 58.9640   4 
  -3 -10 -28 5310.61 245.570   4 
   3 -11 -30 74.9484 40.3251   4 
   3 -11 -29 165.897 56.9052   4 
   3 -11 -28 685.307 104.434   4 
   3 -11 -27 114.561 66.7354   4 
   3 -11 -26 208.691 86.3150   4 
   3 -11 -25 2011.24 196.486   4 
   3 -11 -24 464.670 115.096   4 
   3 -11 -23 2824.83 243.581   4 
   3 -11 -22 307.147 108.974   4 
   3 -11 -21 4086.20 300.547   4 
   3 -11 -20 106.275 89.8402   4 
   3  11 -19 13.2314 55.3206   3 
   3 -11 -19 61.3616 68.3814   4 
   3  11 -18 985.398 142.626   3 
   3 -11 -18 1162.08 168.030   4 
   3  11 -17 1013.78 148.679   3 
   3  11 -16 6879.65 370.066   3 
   3  11 -15 9498.51 433.100   3 
   3  11 -14-29.0353 62.2735   3 
   3 -11 -14-735.758 345.954   6 
   3  11 -13 1229.26 166.869   3 
   3 -11 -13 1008.32 372.486   6 
   3  11 -12 66.5683 63.9795   3 
   3  11 -11 459.509 117.763   3 
   3 -11 -10 1560.11 418.516   1 
   3  11 -10 1576.48 188.024   3 
   3  11  -9 1964.55 202.061   3 
   3 -11  -9 1598.36 424.314   1 
   3  11  -8 895.293 145.080   3 
  -3  11   8 630.242 112.706   3 
   3 -11  -7 37545.1 2022.94   1 
   3  11  -7 35746.8 839.742   3 
  -3  11   7 35209.3 796.962   3 
   3 -11  -6 3271.26 606.154   1 
   3  11  -6 4095.85 287.209   3 
  -3  11   6 3395.88 255.752   3 
   3 -11  -5 194.725 209.750   1 
   3  11  -5 166.816 98.4623   3 
  -3  11   5 168.504 78.5969   3 
  -3  11   4 5130.82 310.132   3 
   3 -11  -4 5755.77 800.157   1 
   3  11  -4 5189.62 323.823   3 
  -3  11   3 217.908 80.1137   3 
   3  11  -3 244.351 96.3572   3 
   3  11  -2 11858.6 486.465   3 
   3 -11  -2 12240.6 1143.81   1 
  -3  11   2 11483.8 463.566   3 
   3 -11  -1 2411.35 519.113   1 
  -3  11   1 2887.12 239.285   3 
   3  11  -1 2997.75 251.231   3 
   3 -11   0 12623.1 1149.22   1 
   3  11   0 13111.7 510.021   3 
  -3  11   0 12600.9 490.492   3 
   3 -11   1 4461.66 686.690   1 
   3  11   1 4630.81 307.689   3 
  -3  11  -1 4355.15 292.380   3 
   3 -11   2 4325.78 674.892   1 
   3  11   2 4172.41 293.180   3 
  -3  11  -2 4478.07 299.082   3 
   3 -11   3 15217.6 1252.66   1 
   3  11   3 14937.3 548.889   3 
  -3  11  -3 15333.6 551.409   3 
  -3  11  -4 8514.97 415.735   3 
   3 -11   4 9194.09 980.881   1 
   3  11   4 8827.71 424.786   3 
   3  11   5 35.4150 68.9722   3 
  -3  11  -5 112.529 81.0448   3 
   3 -11   6 1156.10 379.146   1 
  -3  11  -6 626.623 123.515   3 
  -3  11  -7 70.3646 66.0988   3 
   3 -11   7 65.6027 140.735   1 
   3 -11   8 4278.99 654.152   1 
  -3  11  -8 4638.92 319.278   3 
   3 -11   9 2294.30 496.207   1 
  -3  11  -9 2654.76 247.224   3 
   3 -11  10 82.7647 133.296   1 
  -3  11 -10-20.8480 77.6267   3 
  -3  11 -11 573.841 122.217   3 
  -3  11 -12 1024.03 167.174   3 
  -3  11 -13 9339.21 459.807   3 
  -3  11 -14 1147.17 173.189   3 
  -3  11 -15 107.378 84.2022   3 
  -3 -11 -15 42.1211 61.0624   4 
  -3  11 -16 1505.01 197.623   3 
  -3 -11 -16 1386.94 164.064   4 
  -3  11 -17 56.5714 78.2411   3 
  -3 -11 -17 31.2682 58.9981   4 
  -3  11 -18 1173.59 171.802   3 
  -3 -11 -18 1274.50 156.703   4 
  -3  11 -19 5457.51 340.868   3 
  -3 -11 -19 5177.77 306.163   4 
  -3  11 -20 68.9975 78.4007   3 
  -3 -11 -20 104.560 74.7367   4 
  -3  11 -21 3816.56 274.141   3 
  -3 -11 -21 4612.41 283.764   4 
  -3 -11 -22 70.1535 55.9685   4 
  -3  11 -22-43.2756 73.7598   3 
  -3  11 -23 1055.99 143.551   3 
  -3 -11 -23 869.426 124.403   4 
  -3  11 -24 707.713 113.394   3 
  -3 -11 -24 798.500 112.538   4 
  -3  11 -25 56.5587 48.6766   3 
  -3 -11 -25 279.136 73.8392   4 
  -3  11 -26 61.6447 45.9453   3 
  -3  11 -27 13.9844 21.3671   3 
   3 -12 -28 19.8991 36.1486   4 
   3 -12 -27 310.216 70.9335   4 
   3 -12 -26 363.624 82.0462   4 
   3 -12 -25 13.9558 57.1107   4 
   3 -12 -24 1907.53 183.402   4 
   3 -12 -23 4737.13 287.969   4 
   3 -12 -22 101.317 76.9723   4 
   3 -12 -21 2.15459 66.6983   4 
   3 -12 -20 22.3896 73.7565   4 
   3  12 -20 10.3196 43.0334   3 
   3  12 -19 515.315 97.4089   3 
   3 -12 -19 572.005 130.258   4 
   3  12 -18-58.8788 71.9370   3 
   3  12 -18-1.72720 68.0477   2 
   3 -12 -18-78.4702 86.2168   4 
   3  12 -17 1357.21 167.879   3 
   3 -12 -17 1271.32 177.317   4 
   3  12 -17 1425.71 178.445   2 
   3  12 -16 1508.81 176.798   3 
   3  12 -15 4502.56 303.317   3 
   3  12 -14 2007.17 213.356   3 
   3  12 -13 108.394 83.3038   3 
   3  12 -12 3686.45 285.726   3 
   3  12 -11 7547.18 396.804   3 
   3  12 -10 10172.5 469.467   3 
   3  12  -9 9211.63 440.968   3 
  -3  12   8 2557.34 226.362   3 
   3  12  -8 2366.38 236.031   3 
   3 -12  -8 2652.08 559.684   1 
   3  12  -7 2818.68 255.286   3 
   3 -12  -7 3052.88 611.305   1 
  -3  12   7 2461.06 225.011   3 
   3  12  -6 1768.52 206.482   3 
   3 -12  -6 1300.61 428.933   1 
  -3  12   6 1343.62 171.838   3 
   3 -12  -5 5246.77 800.520   1 
   3  12  -5 4444.28 314.237   3 
  -3  12   5 4429.55 301.321   3 
   3 -12  -4 724.291 334.859   1 
  -3  12   4 375.955 106.475   3 
   3  12  -4 305.725 115.802   3 
   3  12  -3 4086.83 304.392   3 
   3 -12  -3 4237.01 697.563   1 
  -3  12   3 4065.58 290.272   3 
   3  12  -2 3094.31 264.597   3 
   3 -12  -2 2801.53 573.585   1 
  -3  12   2 2767.70 243.222   3 
   3  12  -1-12.9585 81.1907   3 
  -3  12   1 22.0068 83.2860   3 
   3 -12  -1 249.899 177.624   1 
   3  12   0 3908.91 297.494   3 
  -3  12   0 4368.27 303.272   3 
   3 -12   0 3487.60 641.646   1 
  -3  12  -1 1118.31 165.829   3 
   3  12   1 1135.13 169.512   3 
   3 -12   1 1553.48 442.909   1 
   3  12   2 3231.77 272.200   3 
  -3  12  -2 2945.87 254.093   3 
   3 -12   2 3270.22 588.720   1 
   3  12   3 2214.17 227.367   3 
  -3  12  -3 2373.86 235.319   3 
  -3  12  -4 3369.53 275.014   3 
   3  12   4 3502.11 282.400   3 
  -3  12  -5 570.789 131.790   3 
   3 -12   5-244.364 195.736   1 
  -3  12  -6 108.232 72.0537   3 
   3 -12   6-274.671 213.602   1 
  -3  12  -7 4288.80 313.676   3 
   3 -12   7 4024.77 662.219   1 
  -3  12  -8 1001.81 169.823   3 
   3 -12   8 1932.45 483.660   1 
   3 -12   9 1300.27 388.415   1 
  -3  12  -9 1179.30 173.143   3 
  -3  12 -10 2773.13 258.571   3 
  -3  12 -11 76.2226 86.3280   3 
  -3  12 -12 109.163 87.6118   3 
  -3  12 -13 7851.80 422.698   3 
  -3  12 -14 329.357 113.401   3 
  -3  12 -15 2341.30 238.274   3 
  -3  12 -16 646.148 130.111   3 
  -3  12 -17 317.057 103.987   3 
  -3  12 -18 16.2631 73.6037   3 
  -3  12 -19 1075.36 160.156   3 
  -3  12 -20 37.6058 70.3803   3 
  -3  12 -21 58.1545 70.9451   3 
  -3  12 -22 3661.59 244.778   3 
  -3  12 -23 316.389 80.4458   3 
  -3  12 -24 121.302 57.0850   3 
  -3  12 -25 530.175 86.2794   3 
  -3  12 -26-3.38729 21.9968   3 
   3 -13 -26 708.599 86.8577   4 
   3 -13 -25 1898.48 149.298   4 
   3 -13 -24 548.270 92.7785   4 
   3 -13 -23 1160.91 134.782   4 
   3 -13 -22 1997.43 182.418   4 
   3 -13 -21-31.2562 54.3304   4 
   3 -13 -20 109.131 70.5463   4 
   3  13 -20 4.18826 51.0784   3 
   3 -13 -19 80.7416 61.2241   4 
   3  13 -19 73.3431 54.6502   3 
   3  13 -18 148.652 62.5692   2 
   3 -13 -18 74.1853 63.7700   4 
   3  13 -18 96.7568 58.7487   3 
   3  13 -17 111.870 63.6896   2 
   3 -13 -17 131.173 83.5577   4 
   3  13 -17 33.4046 54.8754   3 
   3  13 -16 285.168 87.8695   2 
   3 -13 -16 512.974 124.230   4 
   3  13 -16 376.352 102.753   3 
   3  13 -15 679.458 128.398   3 
   3  13 -14 613.138 123.873   3 
   3  13 -13 5041.25 321.882   3 
   3  13 -12 307.211 91.6859   3 
   3  13 -11-41.4640 98.6583   3 
   3  13 -10 14.5824 78.1547   3 
   3  13  -9 4218.43 310.995   3 
   3  13  -8 399.000 116.878   3 
   3  13  -7 1275.85 180.911   3 
  -3  13   7 1408.79 177.620   3 
   3  13  -6 218.070 109.617   3 
  -3  13   6 237.228 82.3125   3 
  -3  13   5 183.230 77.2592   3 
   3  13  -5 181.574 88.7319   3 
  -3  13   4 97.1316 86.0478   3 
   3  13  -4 55.5260 88.9450   3 
   3  13  -3 9177.94 461.442   3 
  -3  13   3 8689.14 431.626   3 
   3  13  -2 183.015 103.394   3 
  -3  13   2 112.210 72.2372   3 
  -3  13   1 2889.73 255.434   3 
   3  13  -1 2806.61 261.506   3 
   3  13   0 9876.96 484.474   3 
  -3  13   0 9695.79 460.737   3 
  -3  13  -1 222.908 100.218   3 
   3  13   1 142.562 88.8320   3 
   3  13   2 2225.28 242.644   3 
  -3  13  -2 2378.45 237.877   3 
  -3  13  -3 9414.13 457.148   3 
   3  13   3 8492.66 447.726   3 
  -3  13  -4 283.925 108.278   3 
  -3  13  -5 1073.56 166.701   3 
   3  13   6 635.773 129.559   2 
  -3  13  -6 689.660 149.800   3 
   3  13   7 1959.07 206.109   2 
  -3  13  -7 1792.44 214.902   3 
  -3  13  -8 107.333 92.3760   3 
  -3  13  -9 4365.56 323.917   3 
  -3  13 -10 27.7237 91.3496   3 
  -3  13 -11 604.886 138.912   3 
  -3  13 -12 225.209 115.798   3 
  -3  13 -13 142.897 93.2064   3 
  -3  13 -14 1758.83 214.339   3 
  -3  13 -15 93.8401 96.4813   3 
  -3  13 -16 70.9728 83.4740   3 
  -3  13 -17 190.554 95.9900   3 
  -3  13 -18 103.710 77.3278   3 
  -3  13 -19 104.938 70.4704   3 
  -3  13 -20 735.850 122.255   3 
  -3  13 -21 2427.48 193.675   3 
  -3  13 -22 31.0853 53.2663   3 
  -3  13 -23-12.8105 47.1617   3 
  -3  13 -24 19.2996 37.6655   3 
   3 -14 -24 337.130 55.8067   4 
   3 -14 -23 99.8145 46.3187   4 
   3 -14 -22 270.829 71.5822   4 
   3 -14 -21 1375.78 140.290   4 
   3 -14 -20-50.0477 59.5420   4 
   3  14 -19 296.666 67.3121   3 
   3 -14 -19 346.806 84.0167   4 
   3  14 -18 398.107 87.3683   2 
   3 -14 -18 413.121 96.1856   4 
   3  14 -18 611.171 96.7572   3 
   3  14 -17 460.613 89.4975   2 
   3 -14 -17 624.339 120.096   4 
   3  14 -17 642.323 107.263   3 
   3  14 -16 783.085 123.278   2 
   3  14 -16 856.842 123.367   3 
   3 -14 -16 999.689 146.717   4 
   3  14 -15 723.949 134.320   2 
   3 -14 -15 846.912 132.258   4 
   3  14 -15 848.866 136.046   3 
   3  14 -14 741.235 130.451   2 
   3  14 -14 896.188 141.521   3 
   3  14 -13 1132.38 153.419   3 
   3  14 -12 3277.24 261.117   3 
   3  14 -11 45.0257 70.2261   3 
   3  14 -10 2367.17 225.834   3 
   3  14  -9 1349.97 180.279   3 
   3  14  -8-40.0274 84.9182   3 
   3  14  -7 961.223 166.311   3 
   3  14  -6 5872.74 366.051   3 
  -3  14   5 31.1612 77.2428   3 
   3  14  -5-64.6782 97.1577   3 
  -3  14   4 4136.08 300.680   3 
   3  14  -4 3910.69 306.967   3 
   3  14  -3 1175.59 176.900   3 
  -3  14   3 1525.95 188.966   3 
   3  14  -2 4841.61 345.020   3 
  -3  14   2 5053.97 335.703   3 
   3  14  -1 558.567 141.442   3 
  -3  14   1 764.492 148.610   3 
  -3  14   0 4275.02 311.708   3 
   3  14   0 4387.42 325.348   3 
   3  14   1 20120.0 679.394   3 
  -3  14  -1 19769.3 663.964   3 
  -3  14  -2 229.175 95.5479   3 
  -3  14  -3 55.1820 88.8398   3 
  -3  14  -4 166.926 89.6861   3 
   3  14   4 306.896 98.0751   2 
   3  14   5 545.626 121.699   2 
  -3  14  -5 341.145 104.828   3 
  -3  14  -6 645.864 139.787   3 
   3  14   6 720.848 132.933   2 
  -3  14  -7 325.369 110.291   3 
   3  14   7 184.876 79.9933   2 
  -3  14  -8 1540.98 194.791   3 
  -3  14  -9-23.6933 79.6519   3 
  -3  14 -10 3263.21 272.270   3 
  -3  14 -11 5630.41 352.899   3 
  -3  14 -12 241.232 98.6850   3 
  -3  14 -13 1746.89 200.018   3 
  -3  14 -14 148.240 86.8360   3 
  -3  14 -15 423.676 112.848   3 
  -3  14 -16 377.790 100.501   3 
  -3  14 -17 500.106 107.384   3 
  -3  14 -18-21.4246 57.8619   3 
  -3  14 -19 274.968 75.0511   3 
  -3  14 -20 794.814 110.505   3 
  -3  14 -21-85.8562 54.7704   3 
  -3  14 -22 157.599 50.4075   3 
  -3  14 -23 98.2352 38.0189   3 
   3 -15 -21 895.710 90.9771   4 
   3 -15 -20 755.761 92.7345   4 
   3 -15 -19 238.230 64.7233   4 
   3  15 -18-7.54676 18.9900   2 
   3 -15 -18 12.4220 44.6812   4 
   3  15 -18 39.1639 43.5875   3 
   3  15 -17 1050.99 118.597   2 
   3  15 -17 1249.59 122.796   3 
   3 -15 -17 1406.00 142.357   4 
   3  15 -16 1702.77 153.354   3 
   3 -15 -16 1634.41 157.199   4 
   3  15 -16 1468.40 148.103   2 
   3  15 -15 1284.80 149.108   2 
   3  15 -15 1398.51 148.006   3 
   3 -15 -15 1309.05 149.370   4 
   3  15 -14 219.139 83.7966   2 
   3 -15 -14 214.773 73.9854   4 
   3  15 -14 256.459 84.2530   3 
   3  15 -13 1653.24 182.484   2 
   3  15 -13 1851.97 183.603   3 
   3  15 -12 9365.13 399.033   3 
   3  15 -12 8138.24 397.313   2 
   3  15 -11 1537.16 190.856   2 
   3  15 -11 1622.53 180.249   3 
   3  15 -10 374.853 113.557   2 
   3  15 -10 299.721 96.0087   3 
   3  15  -9 1177.60 163.531   3 
   3  15  -8 1031.71 153.662   3 
   3  15  -7 3686.34 278.205   3 
   3  15  -6 159.494 82.4620   3 
   3  15  -5 454.737 131.586   3 
  -3  15   4 4887.55 309.650   3 
   3  15  -4 5365.15 345.362   3 
  -3  15   3 6073.03 348.711   3 
   3  15  -3 6044.79 367.802   3 
  -3  15   2 1392.96 177.195   3 
   3  15  -2 1319.59 184.571   3 
   3  15  -1 4075.77 306.248   3 
  -3  15   1 4269.99 303.604   3 
  -3  15   0 4473.77 310.600   3 
   3  15   1 48.3796 74.2449   2 
  -3  15  -1-41.2897 87.9555   3 
   3  15   2 2305.69 232.515   2 
  -3  15  -2 2441.57 235.533   3 
   3  15   3 2485.92 231.888   2 
  -3  15  -3 2749.28 252.838   3 
  -3  15  -4 357.754 102.410   3 
   3  15   4 463.064 111.632   2 
   3  15   5 1154.81 162.676   2 
  -3  15  -5 1325.60 179.230   3 
   3  15   6 2340.07 211.673   2 
  -3  15  -6 2132.89 217.585   3 
   3  15   7 865.935 127.145   2 
  -3  15  -7 1030.67 165.744   3 
  -3  15  -8 4260.27 296.438   3 
  -3  15  -9 366.184 110.690   3 
  -3  15 -10 1158.66 164.652   3 
  -3  15 -11 2675.06 232.834   3 
  -3  15 -12 59.3760 70.1221   3 
  -3  15 -13 407.610 100.905   3 
  -3  15 -14 2791.55 221.522   3 
  -3  15 -15 1174.41 149.400   3 
  -3  15 -16 127.584 68.8760   3 
  -3  15 -17 142.168 64.6600   3 
  -3  15 -18 27.6885 24.6595   2 
  -3  15 -18 894.300 111.739   3 
  -3  15 -19 2677.26 174.193   3 
  -3  15 -20 362.890 66.3405   3 
  -3  15 -21 1227.25 100.692   3 
   3 -16 -17 66.6635 36.2767   4 
   3 -16 -16 160.261 45.1548   4 
   3  16 -16 176.709 50.6494   2 
   3  16 -15 1221.85 123.869   2 
   3 -16 -15 1605.47 136.035   4 
   3 -16 -14 121.693 61.5743   4 
   3  16 -14 24.0481 44.0848   3 
   3  16 -14 64.1090 52.6875   2 
   3  16 -13 983.702 129.492   2 
   3  16 -13 908.777 113.917   3 
   3 -16 -13 1055.83 119.194   4 
   3  16 -12 261.714 78.0960   3 
   3  16 -12 237.714 86.9484   2 
   3 -16 -12 116.184 55.8226   4 
   3  16 -11 1988.30 190.692   2 
   3  16 -11 2076.82 180.265   3 
   3  16 -10-21.2676 69.8927   2 
   3  16 -10-9.55445 56.2840   3 
   3  16  -9 1259.43 151.459   3 
   3  16  -9 1031.59 144.851   2 
   3  16  -8 2085.33 192.625   3 
   3  16  -8 2070.85 204.944   2 
   3  16  -7 827.489 142.090   2 
   3  16  -7 1057.73 148.416   3 
   3  16  -6 160.043 84.9973   2 
   3  16  -6 173.638 89.7284   3 
   3  16  -5 6807.35 369.176   2 
   3  16  -4 995.014 153.112   2 
   3  16  -3-69.8890 96.3746   2 
   3  16  -2 41.0447 78.2424   2 
   3  16  -1 141.591 80.0793   2 
  -3  16   1 252.375 94.0798   3 
   3  16   0 3713.72 271.828   2 
  -3  16   0 3736.15 264.528   3 
   3  16   1 1714.09 185.184   2 
  -3  16  -1 1714.20 181.772   3 
  -3  16  -2-48.9246 80.7477   3 
   3  16   2 82.8343 62.5681   2 
   3  16   3 216.625 77.4973   2 
  -3  16  -3 247.205 78.8894   3 
   3  16   4 543.392 105.141   2 
  -3  16  -4 648.215 124.521   3 
   3  16   5 93.6018 59.9162   2 
  -3  16  -5 109.133 80.0023   3 
   3  16   6 3477.70 230.902   2 
  -3  16  -6 4129.69 276.198   3 
  -3  16  -7-30.1779 76.8106   3 
  -3  16  -8 2190.48 200.064   3 
  -3  16  -9 153.887 76.4072   3 
  -3  16 -10 1322.18 158.593   3 
  -3  16 -11 1357.46 151.042   3 
  -3  16 -12 850.649 121.641   3 
  -3  16 -13-29.7412 51.7249   3 
  -3  16 -14 814.061 110.240   3 
  -3  16 -15 991.963 116.745   3 
  -3  16 -16 90.5827 43.0679   2 
  -3  16 -16 269.725 69.0456   3 
  -3  16 -17 1786.66 134.998   3 
  -3  16 -18 1033.79 96.1774   3 
   3  17 -14 164.308 47.4101   2 
   3  17 -13 225.387 60.2536   2 
   3 -17 -12 110.230 39.5772   4 
   3  17 -12 19.1130 42.3408   2 
   3 -17 -11-3.19992 34.2593   4 
   3  17 -11 39.2428 50.8178   2 
   3  17 -10 116.525 63.7692   2 
   3 -17 -10 70.4049 44.5632   4 
   3  17  -9 365.101 82.9469   2 
   3 -17  -9 475.871 79.6178   4 
   3  17  -8 113.338 67.1856   2 
   3  17  -7 156.964 70.4664   2 
   3  17  -6 43.6922 61.2912   2 
  -3  17   5-38.9696 52.1758   2 
   3  17  -5-13.2711 60.8268   2 
  -3  17   4 370.508 75.7809   2 
   3  17  -4 386.796 92.0856   2 
   3  17  -3 2452.39 199.835   2 
   3  17  -2 580.888 105.572   2 
   3  17  -1 1468.15 159.767   2 
   3  17   0 100.780 68.5085   2 
   3  17   1-0.27362 55.7524   2 
   3  17   2 78.9558 57.8554   2 
   3  17   3-59.2514 57.3755   2 
  -3  17  -3 14.9682 56.5878   3 
   3  17   4 219.464 64.3977   2 
  -3  17  -4 386.539 88.7498   3 
   3  17   5 72.8169 47.3239   2 
  -3  17  -5-13.9292 60.0011   3 
  -3  17  -6 1266.89 139.828   3 
  -3  17  -7 302.925 83.8430   3 
  -3  17  -8 7188.61 306.009   3 
  -3  17  -9 287.433 76.4304   3 
  -3  17 -10 27.1173 55.2470   3 
  -3  17 -11 4987.02 239.176   3 
  -3  17 -12 1454.63 128.558   3 
  -3  17 -13 1185.39 111.694   2 
  -3  17 -13 1424.12 121.304   3 
  -3  17 -14 11.8704 31.8202   3 
   3  18  -9 295.040 58.4061   2 
   3  18  -8 131.208 47.6660   2 
   3  18  -7 657.941 87.3156   2 
   3  18  -6-5.87845 43.3077   2 
   3  18  -5 41.7425 43.8283   2 
   3  18  -4 583.831 88.5525   2 
   3  18  -3 181.329 58.5890   2 
  -3  18   2-31.0239 34.3023   2 
   3  18  -2 1.00805 37.8161   2 
  -3  18   1 199.523 56.4985   2 
   3  18  -1 259.383 63.4885   2 
   3  18   0 139.177 54.3372   2 
  -3  18   0 12.1455 38.3709   2 
  -3  18  -1 99.1608 47.9240   2 
   3  18   1 128.468 43.6592   2 
   3  18   2 430.625 68.5312   2 
  -3  18  -2 516.303 82.4523   2 
  -3  18  -3 322.307 67.4269   2 
  -3  18  -4 476.158 79.0742   2 
  -3  18  -5 529.033 80.3308   2 
  -3  18  -6 1153.93 114.231   2 
  -3  18  -7 40.9760 42.8327   2 
  -3  18  -8 22.0940 33.8866   2 
  -3  18  -9 2450.36 145.349   2 
   4   0 -36 480.278 88.7351   4 
   4   0 -35-18.9776 53.0887   4 
   4   0 -34 2574.37 199.350   5 
   4   0 -34 2313.67 212.607   4 
   4   0 -33-38.8649 70.9971   5 
   4   0 -33-110.655 89.7748   4 
   4   0 -32 1151.68 176.431   4 
   4   0 -32 914.661 140.807   5 
   4   0 -31-57.9324 69.4457   5 
   4   0 -31-127.551 116.141   4 
   4   0 -30 3034.62 260.091   5 
   4   0 -30 3167.18 295.517   4 
   4   0 -29-62.8898 100.638   4 
   4   0 -29 53.4663 72.1482   5 
   4   0 -28 1639.46 202.782   5 
   4   0 -28 1471.87 214.180   4 
   4   0 -27 20.6933 87.1998   4 
   4   0 -27-74.2186 91.3128   5 
   4   0 -26 248.876 99.6590   5 
   4   0 -26 479.815 126.154   4 
   4   0 -25-82.4809 79.6721   5 
   4   0 -25-38.4212 81.3041   4 
   4   0 -24 1051.65 158.184   5 
   4   0 -24 913.369 336.753   6 
   4   0 -24 1000.40 166.779   4 
   4   0 -23-12.6510 55.9136   5 
   4   0 -23-224.396 309.086   6 
   4   0 -23-10.9726 67.6406   4 
   4   0 -22 4068.98 284.502   5 
   4   0 -22 4000.21 300.257   4 
   4   0 -22 3985.46 669.110   6 
   4   0 -21 90.3418 63.8729   5 
   4   0 -21 17.5807 68.4574   4 
   4   0 -20 12407.7 1110.00   6 
   4   0 -19-51.2312 163.942   6 
   4   0 -18 7935.76 828.069   6 
   4   0 -17 107.489 189.779   6 
   4   0 -16-37.2636 160.207   6 
   4   0 -15 85.2162 182.980   6 
   4   0 -14 38953.3 1527.91   6 
   4   0 -13-2.01926 175.526   6 
   4   0 -12 2.75412 163.871   6 
   4   0 -11 110.548 138.459   6 
   4   0 -10 260.981 119.348   6 
   4   0  -9-46.6239 125.401   6 
   4   0  -9 36.8976 27.0870   1 
   4   0  -8 10464.7 591.161   6 
   4   0  -8 10966.5 338.257   1 
   4   0  -7 301.764 143.747   6 
   4   0  -7 63.2088 45.8108   1 
   4   0  -6 703653. 3086.35   1 
   4   0  -6 696761. 4188.82   6 
   4   0  -5 162.071 101.133   6 
   4   0  -5 2.21754 53.1789   1 
   4   0  -4 15553.4 538.212   6 
   4   0  -4 14756.2 483.368   1 
   4   0  -3 66.9460 70.4844   1 
   4   0  -3 31.9088 58.1198   6 
   4   0  -2 23118.2 535.517   6 
   4   0  -1 67.9276 40.2206   6 
   4   0   0 92.1602 39.1427   6 
  -4   0  -4 36896.0 414.422   6 
  -4   0  -5 161.709 50.6549   6 
  -4   0  -6 66296.9 876.544   6 
  -4   0  -7 118.142 59.9695   6 
  -4   0  -8 50996.8 977.627   6 
  -4   0  -9-3.71871 59.0768   6 
   4   0  10 172759. 2370.22   1 
  -4   0 -10 167717. 2066.61   6 
   4   0  11 8.95241 93.2874   1 
  -4   0 -11 213.144 113.645   6 
  -4   0 -12 59156.0 1406.22   6 
   4   0  12 60177.4 1452.83   1 
   4   0  13 132.303 89.3270   1 
  -4   0 -13 4.94015 87.6687   6 
  -4   0 -14 357.348 127.978   6 
   4   0  14 306.091 119.006   1 
   4   0  15-25.2529 60.8070   1 
  -4   0 -15 96.4378 126.150   6 
  -4   0 -16 2885.42 400.447   6 
  -4   0 -17 59.4953 113.157   6 
  -4   0 -18 29196.3 1325.80   6 
  -4   0 -19-121.347 121.395   6 
  -4   0 -20 9731.37 446.651   4 
  -4   0 -20 9687.69 427.359   5 
  -4   0 -21-41.0188 72.4175   5 
  -4   0 -21-73.5636 72.0492   4 
  -4   0 -22 83.2693 68.6109   4 
  -4   0 -22-7.81623 66.3820   5 
  -4   0 -23-108.261 90.5299   5 
  -4   0 -23 11.7345 81.4159   4 
  -4   0 -24 2336.70 229.953   3 
  -4   0 -24 2550.97 253.188   5 
  -4   0 -24 2471.29 258.034   4 
  -4   0 -25 199.962 118.519   5 
  -4   0 -25-40.4266 69.9298   3 
  -4   0 -25 41.9103 88.5118   4 
  -4   0 -26 7599.38 448.328   4 
  -4   0 -27 45.5283 79.8328   4 
  -4   0 -28 3002.94 284.816   4 
  -4   0 -29-47.2940 79.8667   4 
  -4   0 -30 8809.76 460.660   4 
  -4   0 -31 7.07423 87.8666   4 
  -4   0 -32 1434.62 180.719   4 
  -4   0 -33-34.0915 74.3841   4 
  -4   0 -34 121.491 77.2936   4 
  -4   0 -35 3.16332 49.6936   4 
   4  -1 -37 201.129 54.6167   4 
   4   1 -36 585.854 94.1608   4 
   4  -1 -36 782.635 107.035   4 
   4   1 -35 153.240 74.7233   4 
   4  -1 -35 93.5812 68.1685   4 
   4  -1 -35 186.426 72.4655   5 
   4   1 -34 99.0729 61.7406   5 
   4  -1 -34 54.7723 68.1077   4 
   4   1 -34 53.7686 71.7151   4 
   4  -1 -34 122.019 70.8934   5 
   4  -1 -33 42.4071 60.6266   5 
   4  -1 -33 73.3588 74.8881   4 
   4   1 -33 142.543 77.4781   5 
   4   1 -33-36.3878 73.0612   4 
   4   1 -32 4.95103 61.9742   5 
   4  -1 -32-1.06234 75.8963   5 
   4   1 -32-49.0520 93.4275   4 
   4  -1 -32-102.871 111.765   4 
   4  -1 -31 1495.59 186.900   5 
   4  -1 -31 1447.52 201.460   4 
   4   1 -31 1101.72 176.646   4 
   4   1 -31 1206.09 166.248   5 
   4   1 -30 1271.41 170.517   5 
   4   1 -30 1228.42 191.643   4 
   4  -1 -30 1279.11 184.740   5 
   4  -1 -30 1546.93 208.246   4 
   4   1 -29-67.8428 106.393   4 
   4   1 -29 87.0526 77.8913   5 
   4  -1 -29-10.9275 96.5665   4 
   4  -1 -29 101.145 84.8665   5 
   4  -1 -28 45.8124 88.0164   5 
   4  -1 -28 77.0291 85.8635   4 
   4   1 -28-37.3362 107.340   4 
   4   1 -28-43.0762 73.8778   5 
   4   1 -27 196.698 96.8049   4 
   4  -1 -27 25.4061 82.1401   5 
   4  -1 -27 219.401 108.852   4 
   4   1 -27 147.276 74.8588   5 
   4   1 -26 3104.08 262.826   5 
   4  -1 -26 2595.34 271.847   4 
   4   1 -26 3008.10 291.432   4 
   4  -1 -26 3033.43 630.892   6 
   4  -1 -26 2813.48 262.390   5 
   4  -1 -25-72.6025 86.8456   5 
   4   1 -25 55.4823 75.6221   5 
   4  -1 -25 188.886 205.382   6 
   4   1 -25 15.4568 80.1018   4 
   4  -1 -25-69.3629 88.0326   4 
   4  -1 -24 1903.52 206.937   5 
   4   1 -24 1676.59 210.378   4 
   4   1 -24 1968.56 208.614   5 
   4  -1 -24 2102.46 233.773   4 
   4  -1 -23 342.250 105.164   5 
   4   1 -23 512.878 270.557   6 
   4   1 -23 505.015 107.381   5 
   4  -1 -23 528.872 132.761   4 
   4   1 -23 430.179 122.610   4 
   4  -1 -23 442.426 296.870   6 
   4   1 -22 8966.37 1021.41   6 
   4  -1 -22 9147.67 448.654   4 
   4   1 -22 9358.90 453.839   4 
   4  -1 -22 9200.15 427.345   5 
   4  -1 -22 9571.88 1029.38   6 
   4   1 -22 8951.40 411.671   5 
   4   1 -21 2653.27 239.935   4 
   4  -1 -21 2609.47 558.416   6 
   4   1 -21 2215.95 507.367   6 
   4  -1 -21 2693.85 231.623   5 
   4  -1 -21 2648.06 238.736   4 
   4   1 -21 2564.65 219.390   5 
   4  -1 -20 1469.94 400.792   6 
   4   1 -20 1514.55 409.464   6 
   4  -1 -20 1788.20 186.502   5 
   4  -1 -19 1188.58 379.393   6 
   4   1 -19 730.573 318.848   6 
   4   1 -18 641.190 268.480   6 
   4  -1 -18 585.774 260.015   6 
   4  -1 -17 369.794 262.584   6 
   4   1 -17 352.788 203.921   6 
   4   1 -16 4640.22 594.477   6 
   4  -1 -16 3914.44 558.630   6 
   4   1 -15 5246.83 603.488   6 
   4  -1 -15 5354.80 591.205   6 
   4   1 -14 173.171 189.774   6 
   4  -1 -14 571.497 228.502   6 
   4  -1 -13 22938.2 1128.95   6 
   4   1 -13 22419.4 1131.81   6 
   4   1 -12 76208.8 1971.83   6 
   4  -1 -12 78601.6 1982.35   6 
   4  -1 -11 23409.9 452.699   1 
   4   1 -11 27291.8 1135.49   6 
   4  -1 -11 26234.9 1090.78   6 
   4  -1 -10 7355.26 553.201   6 
   4  -1 -10 6645.91 273.788   1 
   4   1 -10 6922.48 550.988   6 
   4  -1  -9 7479.38 320.958   1 
   4  -1  -9 7523.65 533.947   6 
   4   1  -9 7912.55 555.500   6 
   4  -1  -8 9329.58 383.152   1 
   4   1  -8 9125.91 567.780   6 
   4  -1  -8 9441.36 563.584   6 
   4   1  -8 8904.12 291.194   1 
   4   1  -7 3151.81 195.004   1 
   4  -1  -7 3294.76 322.914   6 
   4   1  -7 2964.57 315.876   6 
   4  -1  -7 3049.03 232.059   1 
   4  -1  -6 1468.10 211.422   6 
   4  -1  -6 1515.49 165.785   1 
   4   1  -6 1479.48 219.280   6 
   4  -1  -5 2306.83 208.127   1 
   4   1  -5 2321.24 249.560   6 
   4  -1  -5 2649.23 251.020   6 
   4  -1  -4 65544.9 1094.40   1 
   4  -1  -4 64513.1 1119.04   6 
   4   1  -4 65516.3 1174.33   6 
   4  -1  -3 33065.2 777.386   1 
   4  -1  -3 33510.9 736.363   6 
   4   1  -3 32368.7 769.057   6 
   4  -1  -2 40007.4 872.023   1 
   4  -1  -2 39162.1 722.251   6 
   4  -1  -1 14871.7 547.948   1 
   4  -1  -1 14824.3 400.787   6 
   4  -1   0 48201.5 1000.59   1 
   4  -1   0 51271.8 632.594   6 
   4  -1   1 16482.8 597.694   1 
   4  -1   2 67535.0 1221.84   1 
   4  -1   3 4779.20 341.349   1 
   4  -1   4 39542.3 978.542   1 
  -4  -1  -5 2070.52 161.268   6 
   4  -1   5 1562.50 216.842   1 
  -4  -1  -6 124759. 1352.77   6 
   4  -1   6 124860. 1815.83   1 
   4  -1   7 100288. 1667.65   1 
  -4  -1  -7 98541.2 1326.93   6 
  -4  -1  -8 5375.43 336.158   6 
   4  -1   8 5272.29 399.348   1 
  -4   1  -9 102209. 1521.07   6 
  -4  -1  -9 101895. 1561.38   6 
   4  -1   9 102353. 1773.61   1 
  -4  -1 -10 856.237 169.409   6 
  -4   1 -10 1114.58 178.974   6 
  -4   1 -11 337.433 108.962   6 
  -4  -1 -11 190.699 112.835   6 
   4  -1  11 240.205 120.776   1 
   4  -1  12 1079.42 209.224   1 
  -4  -1 -12 1285.26 215.496   6 
  -4   1 -12 1185.84 199.927   6 
  -4   1 -13 122594. 2152.53   6 
   4  -1  13 122102. 2060.97   1 
  -4  -1 -13 120611. 2153.04   6 
   4   1  14 1839.91 282.017   1 
  -4   1 -14 1397.85 261.720   6 
   4  -1  14 1877.80 267.301   1 
  -4  -1 -14 1450.48 257.732   6 
   4  -1  15 4219.05 403.991   1 
   4   1  15 4848.20 454.360   1 
  -4   1 -15 4702.01 481.588   6 
  -4  -1 -15 4405.16 452.365   6 
  -4  -1 -16 2968.05 395.513   6 
  -4   1 -16 3220.78 421.024   6 
  -4  -1 -17 6231.14 596.163   6 
  -4  -1 -18-1.16525 117.008   6 
  -4  -1 -19 1649.68 343.771   6 
  -4   1 -20 18.2032 67.7881   5 
  -4   1 -20-42.9201 78.0371   4 
  -4  -1 -20 99.9091 69.3228   4 
  -4  -1 -20 49.4476 61.4525   5 
  -4   1 -21 962.695 144.815   5 
  -4   1 -21 961.566 140.542   3 
  -4  -1 -21 1191.18 167.025   4 
  -4   1 -21 1094.82 165.658   4 
  -4  -1 -21 1144.08 162.024   5 
  -4   1 -22 8023.04 405.672   5 
  -4   1 -22 8406.63 414.907   3 
  -4  -1 -22 7988.11 423.767   4 
  -4   1 -22 7886.58 429.597   4 
  -4  -1 -22 7997.92 411.362   5 
  -4   1 -23-3.22635 85.0646   4 
  -4  -1 -23 117.537 90.0144   5 
  -4   1 -23-21.6022 70.6338   3 
  -4   1 -23 4.80267 85.4756   5 
  -4  -1 -23 19.4795 76.3573   4 
  -4   1 -24 3348.45 299.199   4 
  -4  -1 -24 3896.67 302.623   5 
  -4   1 -24 3224.24 264.772   3 
  -4   1 -24 3353.83 284.321   5 
  -4  -1 -24 3995.57 322.949   4 
  -4   1 -25 5650.62 389.692   4 
  -4  -1 -25 5105.04 351.197   5 
  -4  -1 -25 4856.16 354.401   4 
  -4   1 -25 4506.83 315.436   3 
  -4   1 -26 3815.71 328.231   4 
  -4  -1 -26 4051.96 321.195   5 
  -4  -1 -26 4514.38 340.438   4 
  -4   1 -26 3660.35 278.585   3 
  -4   1 -27 123.931 97.4531   4 
  -4  -1 -27 261.970 108.639   4 
  -4   1 -28 2524.07 267.733   4 
  -4  -1 -28 2163.30 239.127   4 
  -4   1 -29 433.893 131.871   4 
  -4  -1 -29 378.588 121.011   4 
  -4  -1 -30-106.683 102.279   4 
  -4   1 -30 36.8384 85.4430   4 
  -4   1 -31 1273.88 187.211   4 
  -4  -1 -31 1206.29 177.305   4 
  -4   1 -32 6870.98 376.095   4 
  -4  -1 -32 6842.91 372.609   4 
  -4   1 -33 430.342 117.145   4 
  -4  -1 -33 433.936 103.578   4 
  -4   1 -34 264.437 90.3348   4 
  -4  -1 -34 259.058 80.5694   4 
  -4   1 -35 590.240 104.742   4 
  -4  -1 -35 604.144 99.4154   4 
  -4  -1 -36 533.873 78.3710   4 
   4  -2 -36 185.311 66.2027   4 
   4   2 -36 218.860 64.4429   4 
   4  -2 -35 201.176 79.2678   4 
   4  -2 -35 274.508 81.0887   5 
   4   2 -35 165.757 67.0695   4 
   4  -2 -34 406.695 97.1416   5 
   4   2 -34 572.872 113.007   4 
   4  -2 -34 252.853 87.3990   4 
   4   2 -33 46.0436 68.2779   4 
   4  -2 -33 11.9138 65.3822   5 
   4  -2 -33 15.2127 71.8767   4 
   4   2 -33 191.159 74.0704   5 
   4   2 -32 202.195 94.4503   4 
   4  -2 -32 404.634 111.188   5 
   4  -2 -32 426.548 122.921   4 
   4   2 -32 280.630 84.6984   5 
   4   2 -31 601.492 140.786   4 
   4  -2 -31 739.580 151.472   4 
   4   2 -31 658.608 121.827   5 
   4  -2 -31 840.972 150.206   5 
   4   2 -30 8229.45 398.370   5 
   4  -2 -30 8251.90 430.664   5 
   4   2 -30 8248.61 452.982   4 
   4  -2 -30 9008.41 481.861   4 
   4   2 -29 261.946 116.583   4 
   4  -2 -29 424.853 129.209   4 
   4  -2 -29 396.255 126.891   5 
   4   2 -29 381.170 101.570   5 
   4   2 -28 299.960 111.217   4 
   4  -2 -28 228.981 107.710   5 
   4   2 -28 381.263 105.232   5 
   4  -2 -28 359.808 129.176   4 
   4   2 -27 1317.81 177.915   5 
   4  -2 -27 1413.51 192.719   5 
   4   2 -27 1183.27 190.738   4 
   4  -2 -27 1569.56 212.129   4 
   4   2 -26 5591.15 386.526   4 
   4  -2 -26 6092.65 399.207   4 
   4  -2 -26 5724.52 372.506   5 
   4   2 -26 5848.95 349.562   5 
   4  -2 -25 2354.04 238.768   5 
   4   2 -25 2615.34 237.853   5 
   4  -2 -25 2452.56 262.224   4 
   4  -2 -25 3016.58 677.391   6 
   4   2 -25 2274.20 249.152   4 
   4   2 -24 1577.29 183.798   5 
   4  -2 -24 1572.23 195.987   5 
   4   2 -24 1657.99 212.500   4 
   4  -2 -24 1720.91 217.352   4 
   4  -2 -24 1481.70 456.737   6 
   4  -2 -23 194.018 227.264   6 
   4  -2 -23 42.4585 59.8464   5 
   4   2 -23-41.6775 67.8885   4 
   4  -2 -23 31.5800 73.1294   4 
   4   2 -23-39.5985 63.2111   5 
   4  -2 -22 466.311 114.076   5 
   4   2 -22 536.957 121.067   4 
   4  -2 -22 433.230 122.982   4 
   4  -2 -22 682.771 274.264   6 
   4   2 -22 247.318 73.8970   5 
   4   2 -21 1098.12 145.039   5 
   4  -2 -21 1077.06 151.696   5 
   4   2 -21 1096.12 164.213   4 
   4  -2 -21 1070.39 151.193   4 
   4  -2 -21 991.700 362.699   6 
   4  -2 -20 4684.86 306.461   4 
   4  -2 -20 4968.28 303.038   5 
   4  -2 -20 4764.64 691.047   6 
   4  -2 -19 543.816 274.348   6 
   4   2 -19 487.233 214.645   6 
   4  -2 -18 14469.6 1105.01   6 
   4   2 -18 13239.2 1078.58   6 
   4  -2 -17 346.752 212.164   6 
   4   2 -17 618.035 283.800   6 
   4  -2 -16 35941.8 1625.98   6 
   4   2 -16 35713.7 1638.95   6 
   4   2 -15 349.119 180.672   6 
   4  -2 -15 840.018 281.355   6 
   4  -2 -14 4146.51 513.067   6 
   4   2 -14 3713.48 509.725   6 
   4  -2 -13 21711.4 1120.99   6 
   4   2 -13 22235.9 1147.41   6 
   4   2 -12 2222.81 376.224   6 
   4  -2 -12 2894.37 394.311   6 
   4   2 -11 33612.7 1292.86   6 
   4  -2 -11 35309.2 1300.72   6 
   4  -2 -11 32407.2 768.990   1 
   4   2 -10 207.946 130.180   6 
   4  -2 -10 307.103 85.3773   1 
   4  -2 -10 442.325 163.822   6 
   4  -2  -9 3934.40 287.421   1 
   4  -2  -9 4445.16 430.423   6 
   4   2  -9 4020.46 423.166   6 
   4  -2  -8 1245.02 221.151   6 
   4  -2  -8 1119.50 167.314   1 
   4   2  -8 866.811 195.656   6 
   4   2  -7 12323.0 651.036   6 
   4  -2  -7 12338.1 633.187   6 
   4  -2  -7 13161.7 545.877   1 
   4  -2  -6 32330.4 853.004   1 
   4  -2  -6 32575.5 964.275   6 
   4  -2  -5 18679.5 693.485   6 
   4  -2  -5 18415.0 647.027   1 
   4  -2  -4 5100.61 347.923   1 
   4  -2  -3 312771. 2701.18   1 
   4  -2  -2 13732.0 569.247   1 
   4  -2  -1 150092. 1880.58   1 
   4  -2   0 2652.35 263.595   1 
   4  -2   1 10225.7 508.667   1 
   4  -2   2 245089. 2494.94   1 
   4  -2   3 211890. 2345.60   1 
   4  -2   4 2687.07 275.279   1 
   4  -2   5 15382.3 654.005   1 
   4  -2   6 20619.6 778.402   1 
   4  -2   7 10021.3 549.977   1 
  -4  -2  -8 20290.3 719.010   6 
   4  -2   8 19948.8 788.509   1 
  -4  -2  -9 40387.3 1075.06   6 
   4  -2   9 42977.3 1175.04   1 
  -4  -2 -10 9664.26 555.546   6 
   4  -2  10 9765.34 579.722   1 
   4  -2  11 146414. 2246.18   1 
  -4  -2 -11 146203. 2263.57   6 
   4  -2  12 15222.8 739.378   1 
  -4  -2 -12 15000.5 758.063   6 
  -4  -2 -13 478.393 165.880   6 
   4  -2  13 691.743 172.330   1 
   4  -2  14 1810.77 262.192   1 
  -4  -2 -14 1809.65 296.461   6 
  -4  -2 -15-66.9078 105.693   6 
  -4  -2 -16 1617.96 324.696   6 
  -4  -2 -17 2769.78 411.001   6 
  -4  -2 -18 1102.60 283.178   6 
  -4  -2 -19 3829.06 530.677   6 
  -4   2 -19 4025.25 290.319   4 
  -4  -2 -19 4148.09 279.297   5 
  -4   2 -20 1287.60 160.171   5 
  -4   2 -20 1272.21 165.929   4 
  -4  -2 -20 1291.10 167.253   5 
  -4  -2 -20 1209.03 163.792   4 
  -4   2 -20 1393.41 169.105   3 
  -4   2 -21 15173.7 551.072   3 
  -4   2 -21 16539.4 560.325   5 
  -4  -2 -21 15771.8 567.944   5 
  -4   2 -21 16570.9 612.284   4 
  -4  -2 -21 16222.9 582.987   4 
  -4  -2 -22 89.0476 75.3308   5 
  -4   2 -22 120.838 77.6482   3 
  -4   2 -22 57.1687 88.5197   5 
  -4   2 -22 70.5396 70.7448   4 
  -4  -2 -22 150.350 86.7971   4 
  -4   2 -23 361.637 109.205   3 
  -4  -2 -23 616.910 133.881   5 
  -4   2 -23 715.492 162.889   4 
  -4  -2 -23 581.419 129.513   4 
  -4   2 -24 172.316 117.085   4 
  -4   2 -24 110.116 78.7532   3 
  -4  -2 -24 105.087 87.4039   4 
  -4  -2 -24 212.892 105.833   5 
  -4  -2 -25 518.531 145.956   5 
  -4   2 -25 469.262 141.407   4 
  -4  -2 -25 611.378 145.888   4 
  -4   2 -25 350.579 106.499   3 
  -4  -2 -26 2386.17 253.499   5 
  -4   2 -26 1918.48 237.016   4 
  -4   2 -26 1737.80 195.266   3 
  -4  -2 -26 2292.64 254.922   4 
  -4   2 -27 2186.29 258.454   4 
  -4  -2 -27 2242.24 245.016   4 
  -4   2 -28 2418.17 261.255   4 
  -4  -2 -28 2495.07 262.244   4 
  -4  -2 -29 34.9710 86.1143   4 
  -4   2 -29 120.812 105.584   4 
  -4   2 -30 1468.77 211.061   4 
  -4  -2 -30 1292.91 183.547   4 
  -4   2 -31 80.4957 86.5880   4 
  -4  -2 -31 232.795 93.7212   4 
  -4   2 -32 905.421 155.088   4 
  -4  -2 -32 714.812 123.876   4 
  -4  -2 -33 125.878 80.9313   4 
  -4   2 -33 32.7666 74.6364   4 
  -4  -2 -34-77.5735 63.3053   4 
  -4   2 -34 97.7391 76.5445   4 
  -4  -2 -35 482.741 85.6686   4 
  -4  -2 -36 271.862 57.3211   4 
   4  -3 -36 537.949 90.9135   4 
   4  -3 -35 934.534 120.631   5 
   4  -3 -35 757.050 116.336   4 
   4   3 -35 694.259 101.386   4 
   4  -3 -34 2.22731 58.2916   5 
   4  -3 -34 53.8002 57.9267   4 
   4   3 -34 81.4503 71.4593   4 
   4  -3 -33-30.4015 92.5890   4 
   4   3 -33 200.058 89.6338   4 
   4  -3 -33 212.418 95.0576   5 
   4   3 -32-14.6338 74.1851   4 
   4  -3 -32 10.5059 77.3530   4 
   4  -3 -32-7.68065 69.5410   5 
   4   3 -31 887.077 131.363   5 
   4  -3 -31 854.711 160.706   4 
   4   3 -31 883.711 158.394   4 
   4  -3 -31 1013.81 160.193   5 
   4   3 -30 242.251 111.030   4 
   4  -3 -30 390.658 131.477   5 
   4   3 -30 199.513 73.0875   5 
   4  -3 -30 254.124 115.311   4 
   4  -3 -29 17487.9 631.814   5 
   4  -3 -29 17105.0 662.203   4 
   4   3 -29 16008.4 632.660   4 
   4   3 -29 16350.3 550.177   5 
   4   3 -28 932.747 145.665   5 
   4  -3 -28 923.011 168.313   5 
   4  -3 -28 991.667 182.562   4 
   4   3 -28 1005.59 179.685   4 
   4   3 -27-10.2285 91.0167   4 
   4   3 -27 38.8299 56.3417   5 
   4  -3 -27 46.1489 85.6793   4 
   4  -3 -27-17.0937 76.8946   5 
   4  -3 -26 5697.50 371.150   5 
   4  -3 -26 5572.26 384.778   4 
   4   3 -26 5306.43 328.847   5 
   4   3 -26 5265.51 370.255   4 
   4   3 -25 4177.84 287.745   5 
   4  -3 -25 3602.37 709.433   6 
   4  -3 -25 4850.60 341.269   5 
   4   3 -25 4363.27 336.099   4 
   4  -3 -25 4389.65 340.247   4 
   4  -3 -24-108.642 97.9765   5 
   4  -3 -24 25.2812 78.3562   4 
   4   3 -24-33.8599 56.1939   5 
   4   3 -24 135.383 95.2048   4 
   4  -3 -24 43.8016 156.177   6 
   4   3 -23 3311.99 253.432   5 
   4  -3 -23 3820.44 719.457   6 
   4  -3 -23 3496.92 294.274   4 
   4   3 -23 3226.94 278.461   4 
   4  -3 -23 3521.01 280.946   5 
   4   3 -22 4302.91 317.559   4 
   4  -3 -22 4438.27 319.289   4 
   4   3 -22 4314.19 280.378   5 
   4  -3 -22 4574.96 764.272   6 
   4  -3 -22 4671.05 317.333   5 
   4  -3 -21-114.347 175.103   6 
   4   3 -21 34.4487 54.0573   5 
   4  -3 -21 4.75702 72.4544   4 
   4  -3 -21-42.6865 72.6321   5 
   4   3 -21-107.969 91.5650   4 
   4  -3 -20 13328.1 504.528   5 
   4   3 -20 12994.6 515.611   4 
   4  -3 -20 13814.0 519.416   4 
   4  -3 -20 13732.5 1186.35   6 
   4  -3 -19 2950.33 237.136   5 
   4  -3 -19 2863.89 541.287   6 
   4  -3 -18 6611.37 770.103   6 
   4  -3 -17 812.778 309.261   6 
   4  -3 -16 1817.13 388.051   6 
   4  -3 -15 2981.56 461.829   6 
   4  -3 -14 1222.03 313.393   6 
   4  -3 -13 18657.2 1061.89   6 
   4  -3 -12 4052.44 469.217   6 
   4  -3 -12 5130.87 365.620   1 
   4  -3 -11 11241.0 769.109   6 
   4  -3 -11 11039.7 536.217   1 
   4  -3 -10 742.959 215.812   6 
   4  -3 -10 532.441 125.534   1 
   4  -3  -9 13977.2 624.196   1 
   4  -3  -9 13649.0 764.605   6 
   4  -3  -8 1445.71 211.438   1 
   4  -3  -8 1492.53 267.501   6 
   4  -3  -7 904.649 169.384   1 
   4  -3  -7 985.668 210.628   6 
   4  -3  -6 14230.0 641.857   1 
   4  -3  -5 8236.52 494.412   1 
   4  -3  -4 146012. 2062.44   1 
   4  -3  -3 170753. 2236.95   1 
   4  -3  -2 421555. 3551.43   1 
   4  -3  -1 6981.01 459.926   1 
   4  -3   0 14151.4 655.069   1 
   4  -3   1 69157.1 1445.90   1 
   4  -3   2 417.449 151.877   1 
   4  -3   3 7608.45 494.360   1 
   4  -3   4 149.341 109.385   1 
   4  -3   5 11719.4 624.907   1 
   4  -3   6 79488.7 1636.16   1 
   4  -3   7 6474.69 475.594   1 
   4  -3   8 10182.9 604.522   1 
   4  -3   9 13037.2 685.273   1 
  -4  -3 -10 10742.1 624.007   6 
   4  -3  10 10780.0 636.882   1 
   4  -3  11 3257.43 357.448   1 
  -4  -3 -11 3471.13 378.765   6 
  -4  -3 -12 17017.0 862.994   6 
   4  -3  12 18932.2 866.689   1 
  -4  -3 -13 189.061 130.037   6 
   4  -3  13 358.631 147.590   1 
  -4  -3 -14 11669.6 773.713   6 
   4  -3  14 11662.4 699.145   1 
  -4  -3 -15 15616.4 935.728   6 
  -4  -3 -16 1604.99 292.937   6 
  -4  -3 -17 6963.38 666.336   6 
  -4  -3 -18 186.678 111.928   6 
  -4   3 -19 440.936 109.046   4 
  -4  -3 -19 440.866 106.301   5 
  -4   3 -19 406.641 98.8596   3 
  -4  -3 -19 580.955 219.208   6 
  -4  -3 -19 414.558 99.3144   4 
  -4   3 -20 1954.23 205.455   3 
  -4  -3 -20 1976.52 207.250   5 
  -4  -3 -20 2051.88 201.780   4 
  -4   3 -20 1906.60 215.123   4 
  -4   3 -21 2423.58 229.957   3 
  -4   3 -21 2399.41 242.610   4 
  -4  -3 -21 2441.48 231.842   5 
  -4  -3 -21 2256.49 220.430   4 
  -4   3 -22 2226.64 245.128   4 
  -4  -3 -22 2232.26 229.823   4 
  -4  -3 -22 2179.35 227.684   5 
  -4   3 -22 2197.89 223.923   3 
  -4   3 -23 3883.79 292.014   3 
  -4   3 -23 3783.22 317.560   4 
  -4  -3 -23 3628.14 289.297   4 
  -4  -3 -23 4042.26 308.973   5 
  -4   3 -24 144.278 78.5392   3 
  -4   3 -24 178.560 101.622   4 
  -4  -3 -24 379.155 119.539   4 
  -4  -3 -24 220.466 110.026   5 
  -4  -3 -25 4062.01 320.133   4 
  -4   3 -25 3718.08 322.057   4 
  -4  -3 -25 3975.96 310.689   5 
  -4   3 -25 3328.00 271.713   3 
  -4   3 -26 1070.74 189.792   4 
  -4   3 -26 1002.66 156.140   3 
  -4  -3 -26 1083.03 173.784   5 
  -4  -3 -26 1067.22 173.863   4 
  -4   3 -27 208.829 96.0428   3 
  -4   3 -27 395.140 140.008   4 
  -4  -3 -27 333.649 118.177   4 
  -4  -3 -28 1572.30 206.313   4 
  -4   3 -28 1640.37 224.772   4 
  -4   3 -29 990.066 177.815   4 
  -4  -3 -29 845.046 152.817   4 
  -4   3 -30 58.8689 106.925   4 
  -4  -3 -30-148.963 106.397   4 
  -4   3 -31 290.017 115.789   4 
  -4  -3 -31 242.294 90.7734   4 
  -4  -3 -32 2130.19 204.999   4 
  -4   3 -32 2341.87 225.008   4 
  -4   3 -33 322.045 99.8356   4 
  -4  -3 -33 195.932 74.1679   4 
  -4  -3 -34 454.704 94.4975   4 
  -4  -3 -35 425.366 78.1451   4 
   4  -4 -36 1192.08 119.662   4 
   4  -4 -35 1505.12 146.454   4 
   4  -4 -35 1850.74 155.287   5 
   4  -4 -34 5.53370 55.8817   5 
   4  -4 -34 26.2965 60.8147   4 
   4  -4 -33-61.9421 84.8851   4 
   4  -4 -33 38.1797 60.5334   5 
   4   4 -33 73.8993 67.5415   4 
   4  -4 -32 54.6738 75.4474   5 
   4  -4 -32-33.4246 80.6747   4 
   4   4 -32 23.0172 66.8979   4 
   4  -4 -31 887.531 162.109   4 
   4   4 -31 681.617 134.839   4 
   4  -4 -31 786.784 143.839   5 
   4  -4 -30-128.364 112.708   4 
   4  -4 -30 2.35864 81.9882   5 
   4   4 -30 74.8685 91.3916   4 
   4  -4 -29 2388.92 255.448   4 
   4   4 -29 1854.23 218.567   4 
   4  -4 -29 2300.29 243.064   5 
   4  -4 -28 4681.27 333.459   5 
   4  -4 -28 4720.73 349.773   4 
   4   4 -28 4190.10 322.094   4 
   4  -4 -27 666.605 148.216   4 
   4   4 -27 726.819 155.593   4 
   4  -4 -27 816.462 151.488   5 
   4  -4 -26 628.895 146.438   4 
   4   4 -26 545.264 142.379   4 
   4  -4 -26 559.978 135.416   5 
   4  -4 -25 134.977 76.5088   5 
   4  -4 -25 222.642 117.268   4 
   4   4 -25 300.063 120.547   4 
   4  -4 -24 3046.78 270.212   5 
   4  -4 -24 3276.24 680.455   6 
   4   4 -24 3042.66 278.461   4 
   4  -4 -24 2863.63 269.950   4 
   4  -4 -23 2121.04 229.648   5 
   4   4 -23 1746.82 216.482   4 
   4  -4 -23 2261.69 235.509   4 
   4  -4 -23 1910.85 527.606   6 
   4  -4 -22 379.179 262.344   6 
   4  -4 -22 305.407 111.352   4 
   4   4 -22 310.374 103.334   4 
   4  -4 -22 468.358 109.296   5 
   4  -4 -21 1519.71 430.260   6 
   4  -4 -21 1854.55 198.350   5 
   4  -4 -21 1848.70 208.524   4 
   4   4 -21 1956.87 213.692   4 
   4   4 -20 25.8713 63.5807   4 
   4  -4 -20 6.96027 61.8875   5 
   4  -4 -20 30.1643 58.8181   4 
   4  -4 -19 569.758 311.435   6 
   4  -4 -19 421.360 108.768   4 
   4  -4 -19 307.640 87.4806   5 
   4  -4 -18 14209.2 1151.25   6 
   4  -4 -17-68.7193 159.747   6 
   4  -4 -16 7608.26 791.649   6 
   4  -4 -15 3645.64 530.367   6 
   4  -4 -14 104.034 159.205   6 
   4  -4 -13 1757.66 354.661   6 
   4  -4 -13 1278.89 221.616   1 
   4  -4 -12 12709.3 670.026   1 
   4  -4 -12 12801.2 878.056   6 
   4  -4 -11 288.088 129.049   1 
   4  -4 -11 58.7102 138.933   6 
   4  -4 -10 5332.01 534.587   6 
   4  -4 -10 4761.40 412.105   1 
   4  -4  -9 7604.93 611.219   6 
   4  -4  -9 6364.68 476.848   1 
   4  -4  -8 3650.27 370.234   1 
   4  -4  -7 2090.55 278.079   1 
   4  -4  -6 124.337 106.095   1 
   4  -4  -5 5403.49 447.538   1 
   4  -4  -4 2294.05 301.980   1 
   4  -4  -3 8340.40 559.410   1 
   4  -4  -2 4221.41 406.696   1 
   4  -4  -1 64881.3 1547.91   1 
   4  -4   0 7293.09 522.969   1 
   4  -4   1-45.5381 120.992   1 
   4  -4   2 36678.5 1168.94   1 
   4  -4   3 29750.3 1056.26   1 
   4  -4   4 1240.44 241.455   1 
   4  -4   5 5526.08 466.424   1 
   4  -4   6 3564.82 383.040   1 
   4  -4   7 25999.9 1020.63   1 
   4  -4   8 9057.63 615.901   1 
   4  -4   9 468.068 158.795   1 
   4  -4  10 25843.5 1068.03   1 
   4  -4  11 1933.33 298.862   1 
  -4  -4 -11 1675.94 298.687   6 
   4  -4  12 315.904 153.611   1 
  -4  -4 -12 399.456 193.784   6 
   4  -4  13 13052.0 776.519   1 
  -4  -4 -13 12684.8 813.011   6 
  -4  -4 -14 1899.81 338.577   6 
   4  -4  14 2448.68 349.962   1 
  -4  -4 -15 5407.69 576.700   6 
  -4  -4 -16 172.726 137.213   6 
  -4  -4 -17 3305.34 495.134   6 
  -4   4 -18 22504.2 651.826   3 
  -4  -4 -18 23013.9 639.029   5 
  -4   4 -18 23292.1 700.854   4 
  -4  -4 -18 24173.8 1325.11   6 
  -4  -4 -19 87.9815 72.1896   5 
  -4   4 -19 116.610 78.8133   3 
  -4   4 -19 114.385 75.2060   4 
  -4  -4 -19-25.9428 60.7134   4 
  -4   4 -20 20623.7 644.393   3 
  -4   4 -20 20715.4 695.159   4 
  -4  -4 -20 19241.0 617.495   4 
  -4  -4 -20 20349.3 634.577   5 
  -4  -4 -21 664.840 132.683   5 
  -4   4 -21 627.778 127.634   3 
  -4   4 -21 657.538 150.342   4 
  -4  -4 -21 529.383 118.527   4 
  -4  -4 -22 5223.81 339.405   4 
  -4   4 -22 4869.86 324.145   3 
  -4  -4 -22 5267.51 343.242   5 
  -4   4 -22 5094.80 365.760   4 
  -4   4 -23 9662.19 461.995   3 
  -4  -4 -23 9872.01 474.454   5 
  -4   4 -23 9910.06 513.536   4 
  -4  -4 -23 10231.9 482.430   4 
  -4   4 -24 22999.6 783.249   4 
  -4  -4 -24 22324.9 716.435   5 
  -4  -4 -24 22790.9 723.884   4 
  -4   4 -24 21652.2 684.628   3 
  -4   4 -25 167.192 125.632   4 
  -4   4 -25 292.721 99.8218   3 
  -4  -4 -25 129.861 90.1708   4 
  -4  -4 -25 295.464 121.354   5 
  -4  -4 -26 1769.52 210.619   4 
  -4   4 -26 1484.98 183.236   3 
  -4   4 -26 1646.82 230.890   4 
  -4  -4 -26 1760.20 220.593   5 
  -4   4 -27 853.859 179.392   4 
  -4   4 -27 505.087 107.940   3 
  -4  -4 -27 574.252 140.328   4 
  -4  -4 -28 900.662 157.144   4 
  -4   4 -28 971.573 183.126   4 
  -4   4 -29 127.614 101.852   4 
  -4  -4 -29 17.6593 84.3960   4 
  -4   4 -30 55.4091 87.5507   4 
  -4  -4 -30 25.7444 83.1387   4 
  -4   4 -31 93.3056 84.7965   4 
  -4  -4 -31-12.9726 71.3525   4 
  -4  -4 -32-147.031 81.9954   4 
  -4  -4 -33 1081.96 134.389   4 
  -4  -4 -34 1264.88 128.411   4 
  -4  -4 -35 455.294 70.5760   4 
   4  -5 -36 174.696 50.1730   4 
   4  -5 -35 880.439 108.764   4 
   4  -5 -34 360.161 86.7813   5 
   4  -5 -34 225.623 72.4366   4 
   4  -5 -33-36.2171 57.7384   5 
   4  -5 -33-36.8132 63.2862   4 
   4  -5 -32 722.839 126.206   5 
   4  -5 -32 620.361 125.083   4 
   4  -5 -31 341.322 111.698   4 
   4   5 -31 271.595 96.9568   4 
   4  -5 -31 307.936 104.841   5 
   4  -5 -30 3199.96 264.569   5 
   4   5 -30 2639.70 237.770   4 
   4  -5 -30 2902.13 266.070   4 
   4   5 -29 3144.08 266.890   4 
   4  -5 -29 3354.58 295.053   4 
   4  -5 -29 3422.81 280.939   5 
   4  -5 -28 3688.99 312.651   4 
   4   5 -28 3154.90 277.542   4 
   4  -5 -28 3572.66 292.183   5 
   4  -5 -27 145.112 87.6026   5 
   4  -5 -27 112.791 95.2769   4 
   4   5 -27 104.820 80.4730   4 
   4   5 -26 223.897 106.094   4 
   4  -5 -26 83.7933 78.1874   4 
   4  -5 -26 93.8674 82.5777   5 
   4  -5 -25 604.256 142.418   5 
   4   5 -25 289.456 111.010   4 
   4  -5 -25 453.516 130.343   4 
   4  -5 -24 1835.71 496.081   6 
   4   5 -24 2201.17 236.589   4 
   4  -5 -24 2355.55 252.602   4 
   4  -5 -24 2276.75 230.633   5 
   4  -5 -23 7622.87 417.120   5 
   4   5 -23 6503.10 399.344   4 
   4  -5 -23 7549.21 427.295   4 
   4  -5 -23 7617.17 965.117   6 
   4  -5 -22 88.7644 81.6790   5 
   4  -5 -22 64.7272 76.7054   4 
   4   5 -22-25.0010 64.3562   4 
   4   5 -21 326.907 108.326   4 
   4  -5 -21 234.035 83.7022   5 
   4  -5 -21 337.515 95.6195   4 
   4  -5 -20 5539.17 785.918   6 
   4  -5 -20 4665.07 309.875   5 
   4   5 -20 4579.47 310.581   4 
   4  -5 -20 4906.48 323.991   4 
   4  -5 -19 25242.3 693.276   5 
   4  -5 -19 25755.4 714.676   4 
   4  -5 -18 16289.2 541.401   5 
   4  -5 -18 17482.5 1315.46   6 
   4  -5 -18 16288.2 548.497   4 
   4  -5 -17-59.4676 224.360   6 
   4  -5 -16 129.294 161.329   6 
   4  -5 -15 1057.07 336.274   6 
   4  -5 -14 21122.9 1263.51   6 
   4  -5 -13 16777.3 851.847   1 
   4  -5 -13 18993.9 1159.34   6 
   4  -5 -12 8.72200 125.984   6 
   4  -5 -12-98.3346 97.2571   1 
   4  -5 -11 5885.47 508.170   1 
   4  -5 -11 6843.42 657.669   6 
   4  -5 -10 4956.80 478.267   1 
   4  -5 -10 5355.74 569.837   6 
   4  -5  -9 7439.62 572.337   1 
   4  -5  -8 8404.06 597.831   1 
   4  -5  -7 116.861 119.734   1 
   4  -5  -6 1079.62 249.418   1 
   4  -5  -5 521.569 180.297   1 
   4  -5  -4 17575.4 872.407   1 
   4  -5  -3 9641.65 652.311   1 
   4  -5  -2 6430.17 542.474   1 
   4  -5  -1 44945.1 1415.89   1 
   4  -5   0 1027.71 250.640   1 
   4  -5   1 28651.6 1136.20   1 
   4  -5   2 47976.0 1467.25   1 
   4  -5   3 1968.14 313.664   1 
   4  -5   4 4200.53 453.071   1 
   4  -5   5 18593.5 929.023   1 
   4  -5   6 13625.1 797.884   1 
   4  -5   7 60694.1 1691.61   1 
   4  -5   8 11279.7 746.850   1 
   4  -5   9 731.127 205.893   1 
   4  -5  10-38.8901 113.854   1 
   4  -5  11 39865.2 1428.83   1 
   4  -5  12 7549.11 633.642   1 
  -4  -5 -12 7220.12 651.873   6 
   4  -5  13 1573.53 285.686   1 
  -4  -5 -13 2241.11 369.818   6 
   4  -5  14 1493.23 283.281   1 
  -4  -5 -14 1992.19 347.790   6 
  -4  -5 -15 26346.0 1336.78   6 
  -4  -5 -16 8772.39 803.061   6 
  -4  -5 -17 1919.20 392.210   6 
  -4   5 -17 2396.38 233.519   4 
  -4   5 -17 2188.18 210.423   3 
  -4  -5 -18 4977.54 630.538   6 
  -4  -5 -18 5314.65 314.329   5 
  -4   5 -18 5564.10 335.681   3 
  -4  -5 -18 5142.68 302.671   4 
  -4   5 -18 5674.99 356.573   4 
  -4  -5 -19 139.431 79.9967   5 
  -4   5 -19 85.0805 67.4715   3 
  -4   5 -19 247.384 117.597   4 
  -4  -5 -19-38.7073 65.6061   4 
  -4   5 -20 14208.0 549.951   3 
  -4   5 -20 14080.3 586.031   4 
  -4  -5 -20 14118.7 533.063   5 
  -4  -5 -20 13028.8 510.690   4 
  -4   5 -21 586.678 126.491   3 
  -4   5 -21 527.243 146.852   4 
  -4  -5 -21 477.470 124.069   5 
  -4  -5 -21 607.291 133.079   4 
  -4   5 -22 14688.1 564.910   3 
  -4   5 -22 13820.6 601.552   4 
  -4  -5 -22 13837.2 549.389   4 
  -4  -5 -22 13917.4 548.812   5 
  -4  -5 -23 92.6809 85.7082   5 
  -4   5 -23 145.502 94.2357   3 
  -4  -5 -23 105.077 83.0666   4 
  -4   5 -23 218.034 133.641   4 
  -4   5 -24 3238.46 269.921   3 
  -4  -5 -24 3190.06 274.536   4 
  -4  -5 -24 3677.30 296.351   5 
  -4   5 -24 3523.07 322.390   4 
  -4   5 -25 1888.59 210.027   3 
  -4   5 -25 2351.04 267.229   4 
  -4  -5 -25 2208.93 236.015   4 
  -4  -5 -25 2456.77 247.172   5 
  -4   5 -26 6008.15 355.151   3 
  -4   5 -26 6744.59 431.318   4 
  -4  -5 -26 6804.77 400.111   4 
  -4   5 -27 3520.83 259.331   3 
  -4   5 -27 4490.23 350.830   4 
  -4  -5 -27 3821.82 298.008   4 
  -4  -5 -28 1143.73 171.052   4 
  -4   5 -28 1511.94 214.702   4 
  -4   5 -28 1135.34 149.457   3 
  -4   5 -29 2139.55 243.241   4 
  -4  -5 -29 1683.95 199.885   4 
  -4  -5 -30 1092.85 151.912   4 
  -4  -5 -31 955.443 136.803   4 
  -4  -5 -32 567.197 103.973   4 
  -4  -5 -33 400.762 81.8715   4 
  -4  -5 -34-14.0022 35.6005   4 
   4  -6 -35 29.1559 39.7790   4 
   4  -6 -34 2320.43 178.577   4 
   4  -6 -34 2627.16 174.596   5 
   4  -6 -33 549.603 99.9854   5 
   4  -6 -33 611.344 112.183   4 
   4  -6 -32 154.444 78.8906   4 
   4  -6 -32 61.5673 64.9223   5 
   4  -6 -31 363.180 98.1611   5 
   4  -6 -31 166.225 82.4948   4 
   4  -6 -30 153.316 86.5834   5 
   4  -6 -30 33.2275 77.9856   4 
   4  -6 -29 566.980 128.583   5 
   4  -6 -29 519.171 129.851   4 
   4  -6 -28 1445.09 188.741   5 
   4   6 -28 988.592 168.380   4 
   4  -6 -28 1342.84 193.812   4 
   4   6 -27 2590.77 248.704   4 
   4  -6 -27 2751.51 255.820   5 
   4  -6 -27 2693.86 269.039   4 
   4   6 -26 555.564 138.173   4 
   4  -6 -26 586.734 130.879   5 
   4  -6 -26 574.047 138.252   4 
   4  -6 -25 131.831 86.2299   5 
   4   6 -25 71.3866 88.4672   4 
   4  -6 -25 93.0253 85.2218   4 
   4  -6 -24 397.013 126.939   4 
   4   6 -24 176.852 80.9786   4 
   4  -6 -24 167.709 84.2897   5 
   4  -6 -23 4464.68 320.055   5 
   4  -6 -23 4175.39 752.257   6 
   4   6 -23 4327.23 321.929   4 
   4  -6 -23 4678.20 338.680   4 
   4  -6 -22 49.1383 71.1168   5 
   4  -6 -22 2.39304 143.062   6 
   4   6 -22 95.5334 88.0628   4 
   4  -6 -22-10.5134 80.7053   4 
   4  -6 -21 13150.1 1269.40   6 
   4  -6 -21 12189.2 514.174   5 
   4  -6 -21 12297.5 526.744   4 
   4   6 -21 11549.1 506.182   4 
   4  -6 -20 1066.57 160.905   4 
   4   6 -20 901.240 150.992   4 
   4  -6 -20 864.478 382.777   6 
   4  -6 -20 1303.67 173.386   5 
   4  -6 -19 4523.49 736.461   6 
   4  -6 -19 4018.02 292.684   4 
   4   6 -19 3662.85 278.546   4 
   4  -6 -19 3914.09 279.455   5 
   4  -6 -18 87.2841 180.454   6 
   4  -6 -18 158.559 76.1377   5 
   4  -6 -18 179.724 85.9435   4 
   4  -6 -17 14022.7 1170.05   6 
   4  -6 -17 12811.6 479.087   5 
   4  -6 -16 43606.4 2026.13   6 
   4  -6 -15 283.421 197.455   6 
   4  -6 -14 18433.0 994.494   1 
   4  -6 -14 18516.3 1234.54   6 
   4  -6 -13 2956.10 495.469   6 
   4  -6 -13 2807.46 391.652   1 
   4  -6 -12 18524.3 1166.24   6 
   4  -6 -12 15786.2 924.609   1 
   4  -6 -11 40303.5 1478.13   1 
   4  -6 -11 42713.1 1730.23   6 
   4  -6 -10 37.2775 106.466   1 
   4  -6  -9 3015.39 393.644   1 
   4  -6  -8 11.7727 134.440   1 
   4  -6  -7 3427.85 437.528   1 
   4  -6  -6 35441.3 1350.48   1 
   4  -6  -5 4357.88 485.097   1 
   4  -6  -4 5477.39 550.718   1 
   4  -6  -3 78425.9 2013.04   1 
   4  -6  -2 4987.62 525.574   1 
   4  -6  -1 24154.7 1127.39   1 
   4  -6   0 57993.7 1739.41   1 
   4  -6   1 9516.44 720.305   1 
   4  -6   2 1874.40 341.657   1 
   4  -6   3 38.8968 120.647   1 
   4  -6   4 15136.5 901.823   1 
   4  -6   5 7193.29 631.955   1 
   4  -6   6 4986.45 520.128   1 
   4  -6   7 34049.1 1378.32   1 
   4  -6   8 21715.7 1101.35   1 
   4  -6   9 3784.78 476.961   1 
   4  -6  10 19116.7 1047.20   1 
   4  -6  11 58820.7 1847.10   1 
   4  -6  12 13906.7 906.192   1 
  -4  -6 -13 388.633 185.061   6 
   4  -6  13 488.133 171.162   1 
  -4  -6 -14 5988.25 649.698   6 
  -4  -6 -15 2617.11 435.594   6 
  -4  -6 -16 14557.8 1075.04   6 
  -4   6 -16 14988.6 534.704   3 
  -4   6 -16 14494.2 560.345   4 
  -4  -6 -17 4032.56 600.706   6 
  -4  -6 -17 4209.20 275.598   5 
  -4   6 -17 4419.03 322.126   4 
  -4   6 -17 4520.04 303.825   3 
  -4  -6 -17 4063.58 265.191   4 
  -4  -6 -18 537.889 116.533   5 
  -4   6 -18 682.556 132.258   3 
  -4  -6 -18 710.608 244.836   6 
  -4  -6 -18 643.739 113.600   4 
  -4   6 -18 516.817 122.038   4 
  -4   6 -19 2442.84 243.762   3 
  -4   6 -19 2579.54 264.543   4 
  -4  -6 -19 2346.54 216.955   5 
  -4  -6 -19 2247.73 458.893   6 
  -4  -6 -19 2177.64 209.592   4 
  -4   6 -20 4773.06 327.172   3 
  -4   6 -20 4859.65 356.628   4 
  -4  -6 -20 4955.72 320.302   5 
  -4  -6 -20 4539.35 306.514   4 
  -4   6 -21 637.324 154.041   4 
  -4   6 -21 419.523 117.565   3 
  -4  -6 -21 325.214 103.149   5 
  -4  -6 -21 496.632 114.698   4 
  -4   6 -22 212.121 119.625   4 
  -4  -6 -22 346.816 108.070   4 
  -4  -6 -22 174.514 93.4689   5 
  -4   6 -22 149.142 79.8133   3 
  -4   6 -23 5460.25 388.302   4 
  -4  -6 -23 4777.51 322.764   4 
  -4   6 -23 5070.72 336.407   3 
  -4  -6 -23 5654.66 353.785   5 
  -4   6 -24 130.536 119.981   4 
  -4   6 -24-0.81227 70.9228   3 
  -4  -6 -24 119.249 99.1297   5 
  -4  -6 -24-0.41712 69.9057   4 
  -4   6 -25 1528.29 215.241   4 
  -4  -6 -25 1544.00 196.003   4 
  -4   6 -25 1481.05 183.617   3 
  -4   6 -26 2789.14 243.817   3 
  -4  -6 -26 3210.35 272.529   4 
  -4   6 -27 1857.33 189.680   3 
  -4  -6 -27 2349.03 228.423   4 
  -4  -6 -28 1628.82 187.776   4 
  -4   6 -28 1467.60 159.642   3 
  -4  -6 -29 103.580 69.4863   4 
  -4  -6 -30 14.0632 59.7821   4 
  -4  -6 -31 515.616 97.9913   4 
  -4  -6 -32 763.155 107.937   4 
  -4  -6 -33 519.531 78.3841   4 
   4  -7 -34 486.510 82.3696   4 
   4  -7 -33 103.106 56.8137   5 
   4  -7 -33 101.149 47.7032   4 
   4  -7 -32 79.1766 62.7660   4 
   4  -7 -32 73.9636 51.3979   5 
   4  -7 -31 89.0993 68.0370   5 
   4  -7 -31 61.1936 73.8754   4 
   4  -7 -30 102.742 90.0997   4 
   4  -7 -30 11.7930 63.5103   5 
   4  -7 -29 557.983 115.531   5 
   4  -7 -29 595.496 129.495   4 
   4  -7 -28-70.4291 86.4726   4 
   4  -7 -28-30.1737 69.2912   5 
   4  -7 -27 508.506 133.513   4 
   4  -7 -27 439.726 123.168   5 
   4  -7 -26 2160.96 227.447   5 
   4  -7 -26 2395.17 248.957   4 
   4  -7 -25 1746.29 201.872   5 
   4  -7 -25 2040.34 231.518   4 
   4  -7 -24-11.0501 69.7479   5 
   4  -7 -24 34.9742 85.3517   4 
   4  -7 -23 10292.1 499.456   4 
   4  -7 -23 9646.59 462.182   5 
   4   7 -22 4097.47 304.626   4 
   4  -7 -22 4280.86 308.677   5 
   4  -7 -22 4663.76 336.484   4 
   4  -7 -21 1349.40 415.766   6 
   4   7 -21 776.954 144.257   4 
   4  -7 -21 1072.34 167.503   4 
   4  -7 -21 1084.05 165.383   5 
   4  -7 -20-170.487 207.605   6 
   4  -7 -20-25.3735 65.2289   5 
   4   7 -20 243.730 102.791   4 
   4  -7 -20 90.8783 69.4585   4 
   4  -7 -19 3076.08 630.146   6 
   4  -7 -19 3598.61 282.573   4 
   4  -7 -19 2954.60 247.813   5 
   4  -7 -18 8063.27 391.223   5 
   4  -7 -18 7868.82 944.871   6 
   4  -7 -18 8273.15 415.722   4 
   4  -7 -17-78.5711 226.964   6 
   4  -7 -17 275.739 89.7435   5 
   4  -7 -16 1652.32 417.567   6 
   4  -7 -16 1454.24 166.854   5 
   4  -7 -15 1.80974 126.091   6 
   4  -7 -14 2574.73 489.527   6 
   4  -7 -14 2174.34 387.471   1 
   4  -7 -13 4656.11 652.909   6 
   4  -7 -13 4631.18 543.890   1 
   4  -7 -12 1010.61 309.219   6 
   4  -7 -12 906.333 263.026   1 
   4  -7 -11 3523.51 492.111   1 
   4  -7 -10 37923.8 1552.01   1 
   4  -7  -9 3914.17 494.797   1 
   4  -7  -8 10240.4 810.916   1 
   4  -7  -7 3161.89 448.443   1 
   4  -7  -6 1542.17 323.091   1 
   4  -7  -5 29782.3 1348.46   1 
   4  -7  -4 75.2307 138.844   1 
   4  -7  -3 34.3029 150.774   1 
   4  -7  -2 50162.1 1758.24   1 
   4  -7  -1 53918.7 1813.85   1 
   4  -7   0 14324.8 943.428   1 
   4  -7   1 3876.00 508.023   1 
   4  -7   2 16314.5 1010.78   1 
   4  -7   3 232.314 172.753   1 
   4  -7   4 320.588 194.678   1 
   4  -7   5 2970.96 435.536   1 
   4  -7   6 7861.49 701.810   1 
   4  -7   7 3157.15 449.546   1 
   4  -7   8 22139.6 1185.43   1 
   4  -7   9 7844.54 720.157   1 
   4  -7  10 1539.14 318.329   1 
   4  -7  11 7298.62 689.588   1 
   4  -7  12 4150.78 528.575   1 
   4  -7  13 660.886 233.056   1 
  -4   7 -14-41.8780 59.6658   3 
  -4  -7 -14 366.418 225.796   6 
  -4   7 -15 21433.2 644.480   3 
  -4  -7 -15 21511.1 1349.78   6 
  -4  -7 -16 3051.05 536.734   6 
  -4  -7 -16 2918.92 224.102   4 
  -4   7 -16 3270.95 264.377   3 
  -4  -7 -17 111.146 182.198   6 
  -4  -7 -17 339.999 92.8764   4 
  -4  -7 -17 290.297 84.2603   5 
  -4   7 -17 282.131 105.459   3 
  -4   7 -18 3874.73 297.521   3 
  -4  -7 -18 3645.20 264.235   5 
  -4  -7 -18 3552.31 260.217   4 
  -4  -7 -19 1981.70 201.330   5 
  -4  -7 -19 1905.62 200.869   4 
  -4   7 -19 1983.36 219.277   3 
  -4   7 -20 120.360 96.4923   3 
  -4  -7 -20 60.0563 67.3702   5 
  -4  -7 -20 82.7780 75.9056   4 
  -4  -7 -21 22.1631 76.6776   5 
  -4   7 -21 16.3919 82.9641   3 
  -4  -7 -21-103.512 93.3224   4 
  -4   7 -22 4759.72 330.592   3 
  -4  -7 -22 5138.12 334.264   4 
  -4  -7 -22 4939.31 322.803   5 
  -4   7 -23 173.499 90.5111   3 
  -4  -7 -23 87.8657 65.8066   4 
  -4   7 -24-41.5200 67.1843   3 
  -4  -7 -24 52.7943 62.5359   4 
  -4   7 -25 9463.93 439.810   3 
  -4  -7 -25 10347.9 468.811   4 
  -4  -7 -26 298.028 92.2171   4 
  -4   7 -26 210.973 83.3905   3 
  -4   7 -27 51.9835 63.4420   3 
  -4  -7 -27 44.3961 65.2372   4 
  -4  -7 -28 157.649 77.9604   4 
  -4   7 -28 136.932 63.1175   3 
  -4  -7 -29-0.31123 72.3603   4 
  -4  -7 -30 206.648 74.7287   4 
  -4  -7 -31 286.262 68.7286   4 
  -4  -7 -32 66.1587 45.5721   4 
   4  -8 -33 281.083 68.0227   4 
   4  -8 -32 1031.15 110.132   5 
   4  -8 -32 1172.41 132.861   4 
   4  -8 -31 402.269 84.0800   5 
   4  -8 -31 259.194 73.9251   4 
   4  -8 -30 79.9441 57.1754   5 
   4  -8 -30 75.7476 71.3106   4 
   4  -8 -29 145.022 73.7672   5 
   4  -8 -29 236.071 97.3413   4 
   4  -8 -28 47.6039 59.7876   5 
   4  -8 -28-77.7370 100.558   4 
   4  -8 -27 1308.87 186.180   4 
   4  -8 -27 1276.31 170.604   5 
   4  -8 -26 148.765 73.6082   5 
   4  -8 -26 163.529 111.767   4 
   4  -8 -25 159.065 73.0569   5 
   4  -8 -25 271.677 124.576   4 
   4  -8 -24 3834.21 287.809   5 
   4  -8 -24 4305.89 328.950   4 
   4  -8 -23 91.3365 98.4423   4 
   4  -8 -23 297.503 101.541   5 
   4  -8 -22 1137.79 165.733   5 
   4  -8 -22 1184.95 175.644   4 
   4  -8 -21 220.468 79.5347   5 
   4  -8 -21 214.268 99.9850   4 
   4  -8 -20 3594.66 293.945   4 
   4  -8 -20 3477.73 690.937   6 
   4  -8 -20 3541.60 271.811   5 
   4  -8 -19 5985.04 371.864   4 
   4  -8 -19 5862.47 343.497   5 
   4  -8 -19 6890.89 932.209   6 
   4  -8 -18 21758.7 643.908   5 
   4  -8 -18 24369.9 1710.31   6 
   4  -8 -17 1643.71 470.359   6 
   4  -8 -17 1703.42 184.649   5 
   4  -8 -16 6781.96 345.352   5 
   4  -8 -16 7838.96 927.119   6 
   4  -8 -15 6174.63 793.864   6 
   4  -8 -14 7423.14 864.796   6 
   4  -8 -13 2135.98 459.476   6 
   4  -8 -13 1759.13 366.329   1 
   4  -8 -12 3368.69 557.496   6 
   4  -8 -12 2618.18 441.155   1 
   4  -8 -11-405.735 191.532   1 
   4  -8 -10 2936.18 477.461   1 
   4  -8  -9 8899.17 821.373   1 
   4  -8  -8 115.649 160.064   1 
   4  -8  -7 1228.58 322.548   1 
   4  -8  -6 182.337 180.363   1 
   4  -8  -5 2027.70 382.953   1 
   4  -8  -4 9119.93 802.124   1 
   4  -8  -3 262.851 168.365   1 
   4  -8  -2 7122.57 704.697   1 
   4  -8  -1 344.306 179.169   1 
   4  -8   0 23996.2 1303.18   1 
   4  -8   1 118.626 105.414   1 
   4  -8   2 237.371 194.936   1 
   4  -8   3 482.712 237.662   1 
   4  -8   4-12.2074 131.794   1 
   4  -8   5 84.5531 138.554   1 
   4  -8   6 6791.73 708.576   1 
   4  -8   7 8689.10 807.140   1 
   4  -8   8 54.0702 132.224   1 
   4  -8   9 9511.61 840.217   1 
   4  -8  10 22197.2 1282.50   1 
  -4   8 -11 18787.7 589.085   3 
   4  -8  11 18004.4 1157.35   1 
   4  -8  12 1882.79 376.320   1 
  -4   8 -12 1625.35 181.249   3 
  -4   8 -13-9.61790 59.2817   3 
  -4  -8 -14 794.121 287.756   6 
  -4   8 -14 1366.34 174.414   3 
  -4  -8 -15 15183.7 1188.74   6 
  -4   8 -15 15058.7 562.289   3 
  -4   8 -16-77.1585 69.5974   3 
  -4  -8 -16-12.6565 100.226   6 
  -4  -8 -16 54.7303 60.3373   4 
  -4   8 -17 334.640 112.312   3 
  -4  -8 -17 270.848 89.4149   4 
  -4   8 -18-54.3259 80.8459   3 
  -4  -8 -18 69.6324 69.8097   4 
  -4   8 -19 258.460 108.879   3 
  -4  -8 -19 145.519 65.4298   4 
  -4   8 -20 2248.91 234.094   3 
  -4  -8 -20 1811.33 193.489   4 
  -4  -8 -21 5539.79 338.686   4 
  -4   8 -21 5540.09 355.045   3 
  -4   8 -22 124.138 80.2047   3 
  -4  -8 -22 42.6135 72.6090   4 
  -4   8 -23 7068.19 393.870   3 
  -4  -8 -23 6818.81 375.760   4 
  -4   8 -24 8.07608 69.4348   3 
  -4  -8 -24 49.5537 64.9654   4 
  -4   8 -25 234.973 91.2418   3 
  -4  -8 -25 314.039 93.7243   4 
  -4  -8 -26 5883.13 330.273   4 
  -4   8 -26 5575.08 315.200   3 
  -4  -8 -27 33.6096 64.2314   4 
  -4   8 -27-97.7177 76.5424   3 
  -4  -8 -28 188.941 82.2161   4 
  -4   8 -28 92.5302 56.0458   3 
  -4  -8 -29 275.203 75.5793   4 
  -4  -8 -30 188.203 58.6624   4 
  -4  -8 -31 26.7090 34.9285   4 
   4  -9 -32-38.9883 49.6114   4 
   4  -9 -31 313.982 76.1224   4 
   4  -9 -30 55.2405 52.7576   5 
   4  -9 -30-0.56276 58.0886   4 
   4  -9 -29 3092.48 233.924   4 
   4  -9 -29 2747.63 187.386   5 
   4  -9 -28 75.3495 60.0594   5 
   4  -9 -28 95.2619 74.9869   4 
   4  -9 -27 454.218 98.6191   5 
   4  -9 -27 508.960 127.663   4 
   4  -9 -26 8521.47 426.848   4 
   4  -9 -26 7383.91 354.606   5 
   4  -9 -25 857.011 153.726   4 
   4  -9 -25 1084.90 149.843   5 
   4  -9 -24 6766.51 350.812   5 
   4  -9 -24 7396.94 414.794   4 
   4  -9 -23 5205.95 352.646   4 
   4  -9 -23 5283.59 320.424   5 
   4  -9 -22 9.61174 65.6977   5 
   4  -9 -22 186.584 106.241   4 
   4  -9 -21 13618.7 565.512   4 
   4  -9 -21 13069.0 501.370   5 
   4  -9 -20 240.271 109.826   4 
   4  -9 -20 302.814 93.7455   5 
   4  -9 -19 465.898 127.969   4 
   4  -9 -18 8092.51 1030.35   6 
   4  -9 -17 1199.70 418.355   6 
   4  -9 -16 3104.21 598.583   6 
   4   9 -15 438.658 107.818   3 
   4  -9 -15 704.923 310.210   6 
   4  -9 -14 6248.49 836.585   6 
   4   9 -14 6115.82 332.167   3 
   4  -9 -13 1216.38 388.335   6 
   4  -9 -13 705.058 256.993   1 
   4   9 -13 1181.19 152.931   3 
   4  -9 -12 9899.01 944.620   1 
   4   9 -12 10436.2 422.383   3 
   4  -9 -11 1174.20 321.161   1 
   4   9 -11 1196.36 155.618   3 
   4  -9 -10 3962.23 593.143   1 
   4   9 -10 3934.10 253.460   3 
   4  -9  -9 1911.45 407.890   1 
   4  -9  -8 8698.97 866.375   1 
   4  -9  -7 688.336 255.112   1 
   4  -9  -6 20371.9 1316.35   1 
   4  -9  -5 9600.54 900.880   1 
   4  -9  -4 6911.61 753.020   1 
   4  -9  -3 1686.02 384.092   1 
   4  -9  -2 441.866 174.212   1 
   4  -9  -1 4664.61 635.469   1 
   4  -9   0 258.441 154.166   1 
   4  -9   1 7064.86 753.720   1 
   4  -9   2 573.778 236.036   1 
   4  -9   3 1510.57 351.442   1 
   4  -9   4 8552.05 832.819   1 
   4  -9   5 1776.81 388.065   1 
   4  -9   6 3050.27 509.539   1 
   4  -9   7 1946.45 400.971   1 
  -4   9  -8 4325.04 284.277   3 
   4  -9   8 4550.81 610.580   1 
   4  -9   9 17712.6 1202.78   1 
  -4   9  -9 16098.0 549.323   3 
  -4   9 -10 4243.53 286.940   3 
   4  -9  10 4495.56 606.821   1 
  -4   9 -11 13804.5 526.437   3 
   4  -9  11 15004.3 1113.63   1 
   4  -9  12 2412.79 452.519   1 
  -4   9 -12 3082.37 259.896   3 
  -4   9 -13 5218.16 333.292   3 
  -4   9 -14-9.28306 70.6179   3 
  -4  -9 -14-132.035 173.147   6 
  -4  -9 -15 1866.81 474.660   6 
  -4   9 -15 2104.17 224.746   3 
  -4  -9 -16 602.025 268.035   6 
  -4   9 -16-116.923 87.4457   3 
  -4   9 -17 5697.53 362.013   3 
  -4  -9 -17 5700.18 322.593   4 
  -4  -9 -17 4789.49 692.878   6 
  -4   9 -18 414.702 122.040   3 
  -4  -9 -18 580.124 115.163   4 
  -4   9 -19 7437.70 417.596   3 
  -4  -9 -19 7544.31 380.200   4 
  -4   9 -20 216.999 97.5152   3 
  -4  -9 -20 218.327 86.5287   4 
  -4   9 -21 722.839 143.507   3 
  -4  -9 -21 410.522 99.8465   4 
  -4   9 -22 60.8692 93.7752   3 
  -4  -9 -22 203.314 86.4651   4 
  -4  -9 -23 4876.29 303.126   4 
  -4   9 -23 5142.86 327.844   3 
  -4  -9 -24 45.5852 70.4053   4 
  -4   9 -24 51.5578 69.6150   3 
  -4   9 -25 320.996 94.9639   3 
  -4  -9 -25 431.804 94.6524   4 
  -4   9 -26 801.426 124.164   3 
  -4  -9 -26 1012.08 132.241   4 
  -4   9 -27-59.5805 56.8442   3 
  -4  -9 -27-16.1343 49.0010   4 
  -4  -9 -28 59.2131 48.6154   4 
  -4   9 -28 33.3051 44.7506   3 
   4 -10 -31 144.073 49.4007   4 
   4 -10 -30 327.359 71.2895   4 
   4 -10 -29-8.76611 52.9198   4 
   4 -10 -28 356.644 96.8070   4 
   4 -10 -27 48.9784 70.9180   4 
   4 -10 -26 2494.92 225.361   4 
   4 -10 -25 2216.08 222.332   4 
   4 -10 -24 140.728 93.9036   4 
   4 -10 -23 1354.68 188.260   4 
   4 -10 -22 779.978 147.666   4 
   4 -10 -21 9281.48 463.836   4 
   4 -10 -20 4036.44 312.974   4 
   4 -10 -19 2179.11 231.236   4 
   4 -10 -18 7529.39 417.280   4 
   4  10 -17 13230.4 508.191   2 
   4  10 -17 13166.2 486.928   3 
   4 -10 -16 21403.0 1627.76   6 
   4  10 -16 22484.0 642.288   3 
   4 -10 -15 2742.36 582.452   6 
   4  10 -15 3816.38 268.971   3 
   4 -10 -14-314.229 237.317   6 
   4  10 -14-23.8916 78.6030   3 
   4 -10 -13 4206.40 690.342   6 
   4  10 -13 4198.72 282.798   3 
   4 -10 -12 105.335 134.486   1 
   4  10 -12 10.8807 57.8995   3 
   4  10 -11 228.370 79.9881   3 
   4 -10 -11-477.915 229.677   1 
   4 -10 -10 3999.79 639.534   1 
   4  10 -10 3384.95 257.180   3 
   4 -10  -9 6643.34 820.305   1 
   4  10  -9 8221.04 390.443   3 
   4  10  -8 640.082 111.660   3 
   4 -10  -8 734.522 279.527   1 
   4 -10  -7 12620.1 1108.92   1 
   4  10  -7 11824.7 464.164   3 
   4  10  -6 393.049 99.7115   3 
   4 -10  -6 357.067 259.248   1 
   4 -10  -5 9106.86 944.274   1 
   4  10  -5 9935.14 425.744   3 
   4 -10  -4 2749.92 525.714   1 
   4  10  -4 2892.58 232.557   3 
   4 -10  -3 22775.6 1480.52   1 
   4  10  -3 23068.0 639.745   3 
   4 -10  -2 20363.7 1400.79   1 
   4  10  -2 19757.5 596.803   3 
   4 -10  -1 299.639 178.092   1 
   4  10  -1 254.803 88.7063   3 
   4  10   0 97.9001 65.1850   3 
   4 -10   0-124.237 150.175   1 
   4 -10   1 3115.39 563.449   1 
   4  10   1 3462.34 254.432   3 
  -4  10  -1 2908.59 228.317   3 
   4 -10   2 17389.5 1278.38   1 
   4  10   2 16743.8 554.556   3 
  -4  10  -2 16933.9 550.321   3 
  -4  10  -3 3027.15 239.459   3 
   4 -10   3 2470.61 502.720   1 
   4  10   3 3016.57 239.783   3 
   4 -10   4 757.880 286.229   1 
  -4  10  -4 675.085 121.916   3 
   4  10   4 705.707 127.125   3 
  -4  10  -5 1305.48 160.364   3 
   4  10   5 1209.26 159.028   3 
   4 -10   5 1290.86 354.262   1 
  -4  10  -6 3589.53 265.987   3 
   4 -10   6 3815.41 604.592   1 
   4 -10   7 4222.85 633.942   1 
  -4  10  -7 3914.25 280.517   3 
   4 -10   8 467.877 235.685   1 
  -4  10  -8 629.568 122.953   3 
   4 -10   9-258.914 175.137   1 
  -4  10  -9 41.4196 68.2921   3 
  -4  10 -10 5453.43 339.279   3 
   4 -10  10 4801.25 673.338   1 
   4 -10  11 14817.7 1168.91   1 
  -4  10 -11 14114.1 545.231   3 
  -4  10 -12 246.014 92.5880   3 
  -4  10 -13 897.483 156.752   3 
  -4  10 -14 95.2820 100.511   3 
  -4 -10 -14 188.571 168.210   6 
  -4  10 -15 328.367 115.883   3 
  -4 -10 -15 849.631 308.619   6 
  -4  10 -16 8048.67 435.006   3 
  -4  10 -17 1383.34 190.364   3 
  -4  10 -18 7064.39 404.852   3 
  -4  10 -19 778.604 152.230   3 
  -4  10 -20 4481.91 315.705   3 
  -4 -10 -20 4610.64 291.323   4 
  -4  10 -21 6479.28 370.655   3 
  -4 -10 -21 6272.89 336.991   4 
  -4 -10 -22 983.204 138.225   4 
  -4  10 -22 706.062 134.313   3 
  -4 -10 -23 2624.84 213.986   4 
  -4  10 -23 2606.13 228.773   3 
  -4  10 -24 1429.39 167.615   3 
  -4 -10 -24 1605.95 164.275   4 
  -4  10 -25 79.6639 58.5226   3 
  -4  10 -26 1553.11 156.495   3 
  -4  10 -27 3849.06 216.048   3 
  -4  10 -28 34.5185 27.6564   3 
   4 -11 -30-14.9085 33.8163   4 
   4 -11 -29 171.109 54.6072   4 
   4 -11 -28 4130.87 234.523   4 
   4 -11 -27 343.654 87.6010   4 
   4 -11 -26 936.298 136.971   4 
   4 -11 -25 2115.22 201.840   4 
   4 -11 -24 4887.16 310.227   4 
   4 -11 -23 3194.13 259.122   4 
   4 -11 -22 85.0807 85.9015   4 
   4 -11 -21 1925.54 210.304   4 
   4 -11 -20 35.5791 74.7807   4 
   4 -11 -19 1833.40 210.746   4 
   4  11 -18-45.1151 65.8565   3 
   4 -11 -18-75.1250 111.535   4 
   4  11 -17 1269.13 171.503   2 
   4  11 -17 1094.58 151.228   3 
   4  11 -16 5433.40 323.187   3 
   4  11 -15 28641.2 737.669   3 
   4  11 -14 687.926 134.223   3 
   4  11 -13 247.133 78.8655   3 
   4 -11 -13-38.1797 145.999   6 
   4  11 -12 91.6601 72.6061   3 
   4 -11 -12-364.384 249.608   6 
   4  11 -11 318.052 104.855   3 
   4 -11 -11 123.490 160.827   1 
   4 -11 -10 12480.5 1182.72   1 
   4  11 -10 13669.3 521.536   3 
   4 -11  -9 24447.6 1648.27   1 
   4  11  -9 25337.6 711.087   3 
   4 -11  -8 1976.85 475.248   1 
   4  11  -8 1662.15 191.228   3 
   4 -11  -7 709.739 328.405   1 
   4  11  -7 601.413 127.884   3 
  -4  11   6 221.929 81.6379   3 
   4 -11  -6 398.520 173.801   1 
   4  11  -6 365.229 111.865   3 
   4 -11  -5 33162.6 1901.83   1 
   4  11  -5 32324.0 801.255   3 
  -4  11   5 31132.8 755.703   3 
   4  11  -4 6749.87 372.634   3 
   4 -11  -4 6712.70 855.232   1 
  -4  11   4 6439.31 348.163   3 
   4 -11  -3 1918.20 457.548   1 
   4  11  -3 2773.41 243.537   3 
  -4  11   3 2098.98 200.932   3 
  -4  11   2 9092.05 414.796   3 
   4  11  -2 9638.17 444.396   3 
   4 -11  -2 9831.22 1042.48   1 
   4 -11  -1 3356.43 614.927   1 
  -4  11   1 3817.89 270.579   3 
   4  11  -1 3686.11 276.146   3 
   4 -11   0 190.398 166.598   1 
  -4  11   0 52.1520 68.1026   3 
   4  11   0 86.4633 85.4741   3 
   4 -11   1 3362.35 597.803   1 
   4  11   1 2914.20 250.769   3 
  -4  11  -1 2684.24 233.521   3 
   4 -11   2 13526.0 1200.17   1 
   4  11   2 13367.2 522.380   3 
  -4  11  -2 13022.5 508.119   3 
  -4  11  -3 84.4520 71.7396   3 
   4  11   3 24.9607 67.3215   3 
   4  11   4 24193.0 700.327   3 
   4 -11   4 25677.3 1654.45   1 
  -4  11  -4 23784.7 691.941   3 
  -4  11  -5 4394.73 308.214   3 
   4 -11   5 4275.98 679.313   1 
  -4  11  -6 2896.67 248.366   3 
   4 -11   6 2286.63 510.074   1 
  -4  11  -7 1688.78 196.229   3 
   4  11   7 1571.69 177.600   2 
   4 -11   7 1539.62 400.131   1 
  -4  11  -8 10621.6 480.085   3 
   4 -11   8 11104.6 1081.13   1 
  -4  11  -9 3115.42 266.786   3 
   4 -11   9 3224.77 582.959   1 
   4 -11  10 4103.03 648.673   1 
  -4  11 -10 4895.57 330.734   3 
  -4  11 -11 1611.13 200.392   3 
  -4  11 -12 522.778 123.105   3 
  -4  11 -13 1785.20 208.804   3 
  -4  11 -14 5824.22 369.226   3 
  -4  11 -15 3026.12 271.115   3 
  -4  11 -16 1701.09 206.775   3 
  -4  11 -17 9442.05 463.223   3 
  -4  11 -18 2046.64 222.767   3 
  -4  11 -19 1433.58 188.365   3 
  -4  11 -20 2092.68 222.445   3 
  -4  11 -21 3933.73 283.748   3 
  -4  11 -22 55.2669 70.3539   3 
  -4  11 -23 771.707 127.750   3 
  -4  11 -24 1153.46 141.697   3 
  -4  11 -25 2135.92 173.768   3 
  -4  11 -26-10.0982 41.2100   3 
  -4  11 -27 37.6314 36.4636   3 
   4 -12 -28-48.7319 41.2512   4 
   4 -12 -27 179.581 62.1430   4 
   4 -12 -26 1964.40 166.156   4 
   4 -12 -25 1673.28 165.823   4 
   4 -12 -24 1211.00 152.521   4 
   4 -12 -23 635.303 117.619   4 
   4 -12 -22 920.289 143.318   4 
   4 -12 -21 1577.49 180.093   4 
   4 -12 -20-80.3554 80.9355   4 
   4 -12 -19 22.1290 74.9057   4 
   4  12 -18 804.559 131.821   2 
   4 -12 -18 1149.84 168.241   4 
   4  12 -18 773.411 121.835   3 
   4  12 -17 480.034 106.687   2 
   4  12 -17 463.059 105.188   3 
   4  12 -16 957.909 150.133   2 
   4  12 -16 1027.06 145.683   3 
   4  12 -15 2467.56 228.167   3 
   4  12 -14 909.365 148.947   3 
   4  12 -13 4871.44 318.081   3 
   4  12 -12 5015.04 327.989   3 
   4  12 -11 1164.01 168.728   3 
   4  12 -10 412.272 113.262   3 
   4  12  -9 3142.00 267.694   3 
   4 -12  -9 2965.24 592.348   1 
   4 -12  -8 224.834 180.590   1 
   4  12  -8 233.192 98.2864   3 
   4  12  -7 25490.8 735.207   3 
   4 -12  -7 25079.2 1735.80   1 
  -4  12   7 24403.8 686.311   3 
   4  12  -6 1226.00 177.350   3 
  -4  12   6 1322.34 172.351   3 
   4 -12  -6 1198.54 388.993   1 
   4 -12  -5 57.2110 175.648   1 
  -4  12   5 75.9331 75.8079   3 
   4  12  -5 129.078 102.539   3 
   4 -12  -4 979.461 352.151   1 
   4  12  -4 832.970 156.791   3 
  -4  12   4 876.998 142.508   3 
  -4  12   3 530.947 112.176   3 
   4 -12  -3 709.663 304.738   1 
   4  12  -3 572.896 141.320   3 
   4  12  -2 368.682 110.963   3 
   4 -12  -2 695.486 299.148   1 
  -4  12   2 525.545 120.437   3 
   4 -12  -1 7119.73 934.903   1 
   4  12  -1 6727.96 388.513   3 
  -4  12   1 6935.39 380.552   3 
  -4  12   0 2827.00 248.158   3 
   4  12   0 2527.46 247.574   3 
   4 -12   0 3006.46 600.164   1 
   4  12   1 2719.54 255.418   3 
  -4  12  -1 2748.63 245.155   3 
   4 -12   2 1015.61 355.752   1 
  -4  12  -2 1258.05 175.320   3 
   4  12   2 1211.79 180.708   3 
   4 -12   3 16675.4 1395.53   1 
   4  12   3 16051.2 597.273   3 
  -4  12  -3 16838.0 604.973   3 
   4 -12   4 2169.62 496.816   1 
  -4  12  -4 1833.47 206.473   3 
   4 -12   5 4617.25 724.444   1 
  -4  12  -5 4432.42 318.730   3 
   4 -12   6-115.530 137.065   1 
   4  12   6-88.0637 86.6126   2 
  -4  12  -6 49.3517 75.2557   3 
   4  12   7 35.8707 63.4736   2 
  -4  12  -7 89.9234 73.2497   3 
   4  12   8 802.927 136.126   2 
  -4  12  -8 637.522 140.319   3 
   4 -12   8 520.893 249.426   1 
  -4  12  -9 5462.81 357.802   3 
  -4  12 -10 226.249 86.3273   3 
  -4  12 -11 1330.54 180.369   3 
  -4  12 -12 14.6550 80.6075   3 
  -4  12 -13 2315.72 237.311   3 
  -4  12 -14 34.9044 98.5191   3 
  -4  12 -15 123.064 82.6340   3 
  -4  12 -16 299.109 107.693   3 
  -4  12 -17 409.039 119.006   3 
  -4  12 -18 2268.58 226.380   3 
  -4  12 -19 44.8655 69.1448   3 
  -4  12 -20 101.123 70.7407   3 
  -4  12 -21 1168.98 156.665   3 
  -4  12 -22 253.482 83.0080   3 
  -4  12 -23 463.740 97.5830   3 
  -4  12 -24 2115.98 170.198   3 
  -4  12 -25 13.2608 38.2766   3 
  -4  12 -26 332.301 59.6211   3 
   4 -13 -26 536.876 76.0169   4 
   4 -13 -25 1723.06 143.439   4 
   4 -13 -24 1682.91 152.735   4 
   4 -13 -23 840.377 118.475   4 
   4 -13 -22 758.879 118.482   4 
   4 -13 -21-94.2579 74.9957   4 
   4 -13 -20 155.871 75.5292   4 
   4 -13 -19 53.8951 63.4470   4 
   4  13 -18 131.420 65.0103   2 
   4 -13 -18 119.654 68.0335   4 
   4  13 -18 69.2555 44.9388   3 
   4  13 -17 631.190 113.630   2 
   4 -13 -17 958.915 147.130   4 
   4  13 -17 810.137 125.773   3 
   4  13 -16 3766.34 270.823   2 
   4  13 -16 4058.19 266.041   3 
   4  13 -15 899.154 148.054   2 
   4  13 -15 894.841 137.219   3 
   4  13 -14 2175.55 223.023   2 
   4  13 -14 2079.05 205.248   3 
   4  13 -13 184.909 92.6614   3 
   4  13 -12-59.1327 79.0172   3 
   4  13 -11 2089.66 219.335   3 
   4  13 -10-121.865 85.9023   3 
   4  13  -9 7683.90 413.229   3 
   4  13  -8 7036.59 398.039   3 
   4  13  -7 1526.71 200.187   3 
  -4  13   7 1926.47 198.443   3 
  -4  13   6 12939.7 508.642   3 
   4  13  -6 13336.7 551.650   3 
  -4  13   5 2028.75 210.080   3 
   4  13  -5 2026.84 228.545   3 
   4  13  -4 2797.42 260.210   3 
  -4  13   4 2623.75 241.988   3 
   4  13  -3 1335.99 180.626   3 
  -4  13   3 1377.15 171.923   3 
   4  13  -2 1227.43 181.075   3 
  -4  13   2 1237.08 173.583   3 
   4  13  -1 664.885 139.576   3 
  -4  13   1 695.242 135.669   3 
   4  13   0 387.497 120.749   3 
  -4  13   0 550.128 130.858   3 
   4  13   1 3425.19 291.062   3 
  -4  13  -1 3150.87 267.365   3 
   4  13   2 7845.62 428.076   3 
  -4  13  -2 6978.65 394.757   3 
  -4  13  -3 2435.89 242.737   3 
   4  13   4 2254.18 228.288   2 
  -4  13  -4 2166.24 231.667   3 
   4  13   5 3717.62 288.828   2 
  -4  13  -5 3851.69 303.040   3 
   4  13   6 11480.4 493.709   2 
  -4  13  -6 11895.2 521.103   3 
   4  13   7 8836.22 424.721   2 
  -4  13  -7 9273.10 465.869   3 
   4  13   8 2413.05 221.676   2 
  -4  13  -8 2771.54 260.669   3 
  -4  13  -9 765.909 150.822   3 
  -4  13 -10 423.750 132.334   3 
  -4  13 -11 6931.18 400.757   3 
  -4  13 -12 113.891 100.721   3 
  -4  13 -13 1645.45 202.058   3 
  -4  13 -14 36.3160 86.3737   3 
  -4  13 -15 196.010 87.1279   3 
  -4  13 -16 466.756 124.929   3 
  -4  13 -17 1176.45 162.770   3 
  -4  13 -18 35.9640 70.5610   3 
  -4  13 -19 64.6269 68.2124   3 
  -4  13 -20-21.6828 61.2552   3 
  -4  13 -21 10.1857 53.7976   3 
  -4  13 -22 282.862 75.4381   3 
  -4  13 -23 458.689 84.0229   3 
  -4  13 -24 107.213 44.1084   3 
   4 -14 -24 142.927 45.6757   4 
   4 -14 -23 789.109 96.7569   4 
   4 -14 -22 145.077 60.0503   4 
   4 -14 -21 440.166 82.7374   4 
   4 -14 -20 21.4667 55.5273   4 
   4 -14 -19-14.2260 60.9698   4 
   4  14 -18 109.268 51.8410   2 
   4  14 -18 148.032 55.1219   3 
   4 -14 -18 87.0078 68.0755   4 
   4  14 -17 25.8410 58.8345   2 
   4 -14 -17 23.5649 63.4566   4 
   4  14 -17-16.0507 49.6148   3 
   4  14 -16 542.570 107.601   2 
   4 -14 -16 976.658 145.081   4 
   4  14 -16 927.168 126.532   3 
   4  14 -15-74.4614 68.5070   2 
   4  14 -15 138.187 75.9992   3 
   4  14 -14 33.7660 64.8777   2 
   4  14 -14-78.5658 69.9500   3 
   4  14 -13 3289.44 266.244   2 
   4  14 -13 3353.40 254.269   3 
   4  14 -12 2749.52 250.714   2 
   4  14 -12 2976.39 247.319   3 
   4  14 -11 1409.77 188.869   2 
   4  14 -11 1184.83 161.652   3 
   4  14 -10 1318.04 179.025   3 
   4  14  -9 7872.15 408.768   3 
   4  14  -8 2175.91 229.811   3 
   4  14  -7 709.311 147.072   3 
   4  14  -6 1988.89 226.453   3 
  -4  14   5 438.815 113.360   3 
   4  14  -5 373.534 121.538   3 
  -4  14   4 4386.87 301.599   3 
   4  14  -4 4350.44 319.682   3 
   4  14  -3 1911.53 220.567   3 
  -4  14   3 2210.60 222.646   3 
   4  14  -2 6204.21 379.665   3 
  -4  14   2 6282.69 365.673   3 
   4  14  -1 2590.95 253.502   3 
  -4  14   1 2754.51 247.927   3 
   4  14   0 792.100 148.759   3 
  -4  14   0 1001.98 161.297   3 
   4  14   1 2125.65 230.540   2 
  -4  14  -1 2100.73 221.436   3 
   4  14   2 525.960 133.998   2 
  -4  14  -2 577.958 139.093   3 
   4  14   3 17301.9 617.053   2 
  -4  14  -3 17402.4 618.085   3 
  -4  14  -4 651.749 141.332   3 
   4  14   4 684.087 133.898   2 
  -4  14  -5 594.940 123.076   3 
   4  14   5 558.334 126.279   2 
  -4  14  -6-37.5051 86.1107   3 
   4  14   6-70.0300 70.9775   2 
  -4  14  -7 578.319 125.873   3 
   4  14   7 642.609 119.594   2 
  -4  14  -8 464.926 133.333   3 
  -4  14  -9 13084.0 534.262   3 
  -4  14 -10 17.9356 78.8403   3 
  -4  14 -11 1772.27 208.815   3 
  -4  14 -12 3392.11 273.793   3 
  -4  14 -13 3804.20 282.940   3 
  -4  14 -14 139.956 81.4950   3 
  -4  14 -15-58.7065 69.6468   3 
  -4  14 -16 218.380 92.9911   3 
  -4  14 -17 510.791 109.198   3 
  -4  14 -18 225.164 80.8890   3 
  -4  14 -19 1128.29 133.665   3 
  -4  14 -20 108.014 57.0412   3 
  -4  14 -21 588.635 91.8482   3 
  -4  14 -22 218.754 57.7478   3 
  -4  14 -23 188.566 45.5975   3 
   4 -15 -21 37.8242 33.2640   4 
   4 -15 -20 49.6948 41.0533   4 
   4 -15 -19 1351.20 128.570   4 
   4  15 -18 60.3649 27.6605   2 
   4 -15 -18 2592.30 183.029   4 
   4  15 -17 1739.02 149.180   2 
   4  15 -17 1966.81 144.655   3
[truncated: 9,202,108 more chars]
